# Supplementary material for: ACAD10 and ACAD11 enable mammalian 4-hydroxy acid lipid catabolism
Source: Nat Struct Mol Biol. 2025 Jun 19;32(9):1622–32. doi: 10.1038/s41594-025-01596-4 (PMC12440821; doi:10.1038/s41594-025-01596-4)
Supplement: Supplementary file 4 — Table 1: Plasmids. Table 2: gBLOCK sequences. Table 3: Primer sequences. Table 4: Lipidomic dMRM parameters. Table 5: Lipidomic standards. Table 6: 4-HA lactone precursors. [file 41594_2025_1596_MOESM4_ESM.xlsx]

## Sheet: Table 1
Plasmid #	Plasmid Backbone	Gene Insert	Homolog	Tags	Source
1	pPICZ-B	Acad10N∆34	Mouse	C-terminal GFP and His tag (removed during purification)	Cloned from codon optimized gBLOCKs
2	pPICZ-B	Acad10N∆34 D463A	Mouse	C-terminal GFP and His tag (removed during purification)	Cloned from Plasmid #1
3	pPICZ-B	Acad10N∆34 D1040N	Mouse	C-terminal GFP and His tag (removed during purification)	Cloned from Plasmid #1
4	pE-SUMO	Acad11	Mouse	N-terminal His and SUMO tag (removed during purification)	Cloned from C57BL/6J mouse brain cDNA
5	pE-SUMO	Acad11 D220A	Mouse	N-terminal His and SUMO tag (removed during purification)	Cloned from Plasmid #4
6	pE-SUMO	Acad11 D753N	Mouse	N-terminal His and SUMO tag (removed during purification)	Cloned from Plasmid #4
7	pE-SUMO	Acad11 R626A	Mouse	N-terminal His and SUMO tag (removed during purification)	Cloned from Plasmid #4
8	pE-SUMO	Acad11 R626K	Mouse	N-terminal His and SUMO tag (removed during purification)	Cloned from Plasmid #4
9	pE-SUMO	Acad11 R626L	Mouse	N-terminal His and SUMO tag (removed during purification)	Cloned from Plasmid #4
10	pE-SUMO	Acad11 R637A	Mouse	N-terminal His and SUMO tag (removed during purification)	Cloned from Plasmid #4
11	pE-SUMO	Acad11 R637K	Mouse	N-terminal His and SUMO tag (removed during purification)	Cloned from Plasmid #4
12	pE-SUMO	Acad11 R637L	Mouse	N-terminal His and SUMO tag (removed during purification)	Cloned from Plasmid #4
13	pE-SUMO	Acad11 H634A	Mouse	N-terminal His and SUMO tag (removed during purification)	Cloned from Plasmid #4
14	pE-SUMO	Acad11 H597A	Mouse	N-terminal His and SUMO tag (removed during purification)	Cloned from Plasmid #4
15	pE-SUMO	AcadsN∆29	Mouse	N-terminal His and SUMO tag (removed during purification)	Cloned from OMu16150D (GenScript)
16	pE-SUMO	AcadmN∆23	Mouse	N-terminal His and SUMO tag (removed during purification)	Cloned from OMu15990D (GenScript)
17	pE-SUMO	AcadvlN∆41	Mouse	N-terminal His and SUMO tag (removed during purification)	Cloned from gBLOCK
18	pcDNA3.1	ACAD10	Human	C-terminal FLAG tag	OHu30738 (GenScript)
19	pcDNA3.1	ACAD10	Human	N-terminal FLAG tag	Cloned from OHu30738 (GenScript)
20	pcDNA3.1	ACAD11	Human	C-terminal FLAG tag	OHu24780 (GenScript)
21	pcDNA3.1	ACAD11	Human	N-terminal FLAG tag	Cloned from OHu24780 (GenScript)
22	pET28	LvaE	P. putida	N-terminal His tag	Rand et. al, 2017

## Sheet: Table 2
gBLOCKs	Sequence
Mouse ACAD10 gBLOCK 1	tctagaggatccccgGGTACCatgttggttagaagattgtttcaaccatctactttgcattgggcttggagaactactgctttgaaccatccattgggtagacatcaaggtggtttgagatggactcattctggtggtagatcttacagagctgttatttttgatactggtggtgttttggttccatctccaggtactgttgctgttggttgggaagttcaaaaccatgttccatctggtactattgttaaggcttttattagaggtggtgattctggtccttggattagatttattaagggtgaaattactactgaacattttttggaagaatttggtagattgtgttctgaaattgctaagacttctgttccagtttcttcttacttttctttgttg…
Mouse ACAD10 gBLOCK 2	tctagaggatccccgGGTACCccagaaaaggctgaagttttggctgttttggattgggaattgtctactttgggtgatccatttgctgatgttgcttactcttgtttggcttactacttgccatcttcttttccaattttgagaggttttagagatcaagatgttactaagttgggtattccaactgttgaagaatactttagaatgtactgtttgaacatgggtattccaccaattgataactggaacttttacatggctttttctttttttagagttgctgctattttgcaaggtgtttacaagagatctttgactggtcaagcttcttctgctactgctcaacaatctggtaagttgactgaatctatggctgaattggcttgggattttgctact…
Mouse ACADVL gBLOCK	GATTACAATGGTCTCAAGGTGCCCGCGAAGCGACGCAAGAAAGTAAATCGTTTGCGGTGGGTATGTTCAAAGGCCAGTTGACCATTGACCAGGTTTTCCCGTACCCGTCTGTGCTGTCCGAGGAACAGGCACAATTTCTGAAAGAATTGGTCGGACCCGTTGCCCGCTTTTTCGAAGAAGTCAACGATCCGGCCAAAAATGATGCTCTGGAGAAAGTTGAGGATGATACGCTCCAGGGGCTTAAGGAGCTGGGCGCGTTCGGTCTGCAGGTGCCCAGCGAACTGGGTGGTCTGGGTTTGTCGAATACCCAGTATGCTCGCCTGGCTGAAATTGTGGGCATGCACGATCTGGGTGTCAGTGTGACCCTGGGTGCACATCAGTCTATCGGATTTAAGGGGA…

## Sheet: Table 3
Primers for Gibson Assembly	Sequence
pPICZ-B-ACAD10 Gibson Gene F1	ATTATTCGAAGCTAGCCTCGAGCCACCATGactcattctggtggtagatcttacagagct
pPICZ-B-ACAD10 Gibson Gene R1	caaaacagccaaaacttcagccttttctggatgaaaaatcaagttatccaatctaaaatc
pPICZ-B-ACAD10 Gibson Gene F2	gattttagattggataacttgatttttcatccagaaaaggctgaagttttggctgttttg
pPICZ-B-ACAD10 Gibson Gene R2	ACCTTGAAACAAAACTTCCAAAGAATTCGAaactcttggaacagctggttcttgcattct
pPICZ-B-ACAD10 Gibson Vec F	agaatgcaagaaccagctgttccaagagttTCGAATTCTTTGGAAGTTTTGTTTCAAGGT
pPICZ-B-ACAD10 Gibson Vec R	agctctgtaagatctaccaccagaatgagtCATGGTGGCTCGAGGCTAGCTTCGAATAAT
pE-SUMO-ACAD11 Gibson Gene F	CGATATTATTGAGGCTCACCGCGAACAGATTGGAGGTGAGACGGATGTCACCAGTGAC
pE-SUMO-ACAD11 Gibson Gene R	GCTCGAGTGCGGCCGCAAGCTTGTCGACTCACATCCTGGCTGTCAACCGTCTG
pE-SUMO-ACAD11 Gibson Vec F	CCAGACGGTTGACAGCCAGGATGTGAGTCGACAAGCTTGCG
pE-SUMO-ACAD11 Gibson Vec R	GTAGCACTTCCACGGTGTCACTGGTGACATCCGTCTCACCTCCAATCTGTTC
pE-SUMO-Nd29 ACADS Gibson Gene F	GATATTATTGAGGCTCACCGCGAACAGATTGGAGGTCAGTCTGTGGAGCTGCCTG
pE-SUMO-Nd29 ACADS Gibson Gene R	TGGTGGTGCTCGAGTGCGGCCGCAAGCTTGTCGACTCAGCTCCGGTAGCTCCGG
pE-SUMO-Nd29 ACADS Gibson Vec F	GATCGCTGGGCATCTGCTCCGGAGCTACCGGAGCTGAGTCGACAAGCTTGCGGCCG
pE-SUMO-Nd29 ACADS Gibson Vec R	CGCAACATCTGGTGTGTCTCAGGCAGCTCCACAGACTGACCTCCAATCTGTTCGCGG
pE-SUMO-Nd23 ACADM Gibson Gene F	TATTATTGAGGCTCACCGCGAACAGATTGGAGGTCACTCGAAAGCGGCTCACAAG
pE-SUMO-Nd23 ACADM Gibson Gene R	GCTCGAGTGCGGCCGCAAGCTTGTCGACTTAATTTTTATACTTTTCAATGTGCTCACGAG
pE-SUMO-Nd23 ACADM Gibson Vec F	CATAGCTCGTGAGCACATTGAAAAGTATAAAAATTAAGTCGACAAGCTTGCGGCCG
pE-SUMO-Nd23 ACADM Gibson Vec R	CTAATCCGGGCTCCTGCTTGTGAGCCGCTTTCGAGTGACCTCCAATCTGTTCGCGGT
pE-SUMO-Nd41 ACADVL Gibson Gene F	GCTCACCGCGAACAGATTGGAGGTGCCCGCGAAGCGACGCAAGAAAGTAA
pE-SUMO-Nd41 ACADVL Gibson Gene R	TTACTTTCTTGCGTCGCTTCGCGGGCACCTCCAATCTGTTCGCGGTGAGC
pE-SUMO-Nd41 ACADVL Gibson Vec F	CGGCAATCCTTTAGGCATTTAATGACTCGAGCACCACCACCACCACCACT
pE-SUMO-Nd41 ACADVL Gibson Vec R	AGTGGTGGTGGTGGTGGTGCTCGAGTCATTAAATGCCTAAAGGATTGCCG
pcDNA3.1-FLAG-hACAD10 Gibson Gene F	TAGCGTTTAAACTTAAGCTTATGGACTACAAGGACGACGATGACAAGTGTGTCAGGAGCTGTTTCCA
pcDNA3.1-FLAG-hACAD10 Gibson Gene R	TTCCGCGGGATATCGAATTCCTAAATGCGGTGCTTCAGCTCTAG
pcDNA3.1-hACAD11-FLAG Gibson Gene F	CGTTTAAACTTAAGCTTATGGACTACAAGGACGACGATGACAAGAAGCCAGGTGCTACTGGCGA
pcDNA3.1-hACAD11-FLAG Gibson Gene R	TTCCGCGGGATATCGAATTCTTATATCTTGGCTGTCAGTCTTTTG
Primers for Site-Directed Mutagenesis	Sequence
pPICZ-B-ACAD10 D463 SDM F	GTTCATGGTGcTTTTAGATTGGATAAC
pPICZ-B-ACAD10 D463 SDM R	CAAAGTAGTTCTTTGTTGTC
pPICZ-B-ACAD10 D1040N SDM F	GAGATTTGCTaATGGTCCAGATG
pPICZ-B-ACAD10 D1040N SDM R	AAAGCTCTAGCCCAACCA
pE-SUMO-ACAD11 D220A SDM F	GCCTGGTCCACGGAGCCTTCAAGCTGG
pE-SUMO-ACAD11 D220A SDM R	CCAGCTTGAAGGCTCCGTGGACCAGGC
pE-SUMO-ACAD11 D753N SDM F	GCGCTTGGCAAACGGCCCTGACGAAG
pE-SUMO-ACAD11 D753N SDM R	CTTCGTCAGGGCCGTTTGCCAAGCGC
pE-SUMO-ACAD11 H597A SDM F	ATATTATCCATGTAGCCGAACAC
pE-SUMO-ACAD11 H597A SDM R	GCATGGCGGGgcCTGGGAGGTC
pE-SUMO-ACAD11 R626A SDM F	TTCCCAAGGCgccCTTGGACCTG
pE-SUMO-ACAD11 R626L SDM F	TTCCCAAGGCctgCTTGGACCTG
pE-SUMO-ACAD11 R626K SDM F	TTCCCAAGGCaagCTTGGACCTGG
pE-SUMO-ACAD11 R626 SDM R	ATTTCAAAGCCCCTGCCT
pE-SUMO-ACAD11 H634A SDM F	AAGAATCCACgctTGTATGAGAACCGTGGGTTTGGCAGAAC
pE-SUMO-ACAD11 H634A SDM R	CCAGGTCCAAGGCGGCCT
pE-SUMO-ACAD11 R637A SDM F	CCACTGTATGgctACCGTGGGTTTG
pE-SUMO-ACAD11 R637L SDM F	CCACTGTATGctgACCGTGGGTTTG
pE-SUMO-ACAD11 R637K SDM F	CCACTGTATGaagACCGTGGGTTTG
pE-SUMO-ACAD11 R637 SDM R	TGGATTCTTCCAGGTCCAAG
Mouse Genotyping Primers	Sequence
Mouse Acad11 Geno F	TCTAACTCAGAGCCATACAGTGTC
Mouse Acad11 Geno R1	CCGGCTACCCAATTAGTCTTTC
Mouse Acad11 Geno R2	AGGTTATACATTCAAAGTGGCAAAG
RT-PCR Primers	Sequence
Mouse Acad11 RT-PCR F	CCTGGAAGAATCCACCACTG
Mouse Acad11 RT-PCR R	CCTCGATGGCTATACGGCTC
Mouse AdipoQ RT-PCR F	ggagatgttggaatgacaggag
Mouse AdipoQ RT-PCR R	gaagcctgagcgatacacataa
Mouse Leptin RT-PCR F	cctgtggctttggtcctatc
Mouse Leptin RT-PCR R	gatcctggtgacaatggtctt
Mouse Tle3 RT-PCR F	TGGTGAGCTTTGGAGCTGTT
Mouse Tle3 RT-PCR R	CGGTTTCCCTCCAGGAAT
Mouse Cd36 RT-PCR F	ATGGGCTGTGATCGGAACTG
Mouse Cd36 RT-PCR R	CCTTCTTCAAGGACAACTTCCCTTTTG
Mouse Glut4 RT-PCR F	GTGACTGGAACACTGGTCCTA
Mouse Glut4 RT-PCR R	CCAGCCACGTTGCATTGTAG
Mouse Pparg RT-PCR F	TCGCTGATGCACTGCCTATG
Mouse Pparg RT-PCR R	GAGAGGTCCACAGAGCTGATT
Mouse Rps3 RT-PCR F	cggtgcagatttccaagaag
Mouse Rps3 RT-PCR R	ggacttcaactccagagtagcc

## Sheet: Table 4
Lipidomic dMRM parameters
Compound Name	Internal Std for Quant	ISTD?	Precursor Ion	Product Ion	Ret Time (min)	Collision Energy	Cell Accelerator Voltage	Polarity
10(11)-EpDPA	14,15-EET-d11	FALSE	343.2	153.2	18.67	20	5	Negative
10-HDHA	9-HETE-d8	FALSE	343.2	281.6	17.63	17	5	Negative
11(12)-EET	14,15-EET-d11	FALSE	319.3	205.2	19.24	21	5	Negative
11(12)-EpETE	14,15-EET-d11	FALSE	317.2	195	17.76	18	5	Negative
11,12-DiHETE	14,15-DiHETrE-d11	FALSE	335.3	145	13.69	24	5	Negative
11,12-DiHETrE	14,15-DiHETrE-d11	FALSE	337.2	167.2	15.09	24	5	Negative
11B-13,14-dihydro-15-keto PGF2a	PGE2-d4	FALSE	353.2	113.2	9.58	27	5	Negative
11B-PGE2	PGE2-d4	FALSE	351.2	271.2	9.2	30	5	Negative
11B-PGF2a	PGE2-d4	FALSE	353.2	193.2	8.21	34	5	Negative
11-dehydro TXB2	TXB2-d9	FALSE	367.2	305.2	9.03	25	5	Negative
11-HDHA	9-HETE-d8	FALSE	343.2	121.1	17.83	20	5	Negative
11-HEPE	9-HETE-d8	FALSE	317.2	167.2	16.07	19	5	Negative
11-HETE	9-HETE-d8	FALSE	319.2	167.1	17.56	15	5	Negative
11-trans LTD4	LTB4-d4	FALSE	495.2	177.1	10.83	21	5	Negative
12(13)-EpODE	9-HODE-d4	FALSE	293.2	183.2	17.38	25	5	Negative
12,13-DiHODE	12,13-DiHOME-d4	FALSE	311.2	293	12.33	30	5	Negative
12,13-DiHOME	12,13-DiHOME-d4	FALSE	313.3	183.2	13.597	30	5	Negative
12,13-DiHOME-d4	<None>	TRUE	317.3	185	13.54	29	5	Negative
12,13-EpOME	12,13-DiHOME-d4	FALSE	295.3	195.2	18.613	23	5	Negative
12-HEPE	9-HETE-d8	FALSE	317.2	179.1	16.26	18	5	Negative
12-HETE	9-HETE-d8	FALSE	319.2	179.2	17.82	18	5	Negative
12-HHTrE	9-HODE-d4	FALSE	279.2	179.2	14.471	20	5	Negative
12-HpETE	9-HETE-d8	FALSE	335.2	153.1	18.02	20	5	Negative
12OH-C18:1	9-HODE-d4	FALSE	297.2	279.2	17.86	15	5	Negative
12-oxo LTB4	LTB4-d4	FALSE	333.1	179.1	13.03	18	5	Negative
12-OxoETE	9-HETE-d8	FALSE	317.2	273.3	18.15	18	5	Negative
13(14)-EpDPA	14,15-EET-d11	FALSE	343.2	193.2	18.61	20	5	Negative
13,14-dihydro PGE1	PGE2-d4	FALSE	355.2	237.2	9.13	37	5	Negative
13,14-dihydro PGF2a	PGE2-d4	FALSE	355.2	275.2	9.54	25	5	Negative
13,14-dihydro-15-keto PGA2	PGE2-d4	FALSE	333.2	235.1	10.28	25	5	Negative
13,14-dihydro-15-keto PGD1	PGD2-d4	FALSE	353.2	209.1	11.21	30	5	Negative
13,14-dihydro-15-keto PGD2	PGD2-d4	FALSE	351.2	175.2	10.98	30	5	Negative
13,14-dihydro-15-keto PGE2	PGE2-d4	FALSE	351.2	175.2	10.21	30	5	Negative
13,14-dihydro-15-keto PGF1a	PGE2-d4	FALSE	355.2	193.2	10.48	30	5	Negative
13,14-dihydro-15-keto PGF2a	PGE2-d4	FALSE	353.2	113.1	10.18	32	5	Negative
13-HDHA	9-HETE-d8	FALSE	343.2	193.1	17.503	18	5	Negative
13-HODE	9-HODE-d4	FALSE	295.2	195.2	16.895	23	5	Negative
13-HOTE	9-HODE-d4	FALSE	293.2	195.2	15.45	25	5	Negative
13-HOTrE	9-HODE-d4	FALSE	293.2	235.2	15.33	17	5	Negative
13-HpODE	9-HODE-d4	FALSE	311.2	179.1	17.19	20	5	Negative
13-OxoODE	9-HODE-d4	FALSE	293.2	113.1	17.412	25	5	Negative
14(15)-EET	14,15-EET-d11	FALSE	319.2	219.3	18.692	17	5	Negative
14(15)-EpETE	14,15-EET-d11	FALSE	317.2	207.2	17.67	18	5	Negative
14,15 LTE4	LTB4-d4	FALSE	438.2	333.2	10.42	23	5	Negative
14,15-DiHETE	14,15-DiHETrE-d11	FALSE	335.3	207.2	13.258	23	5	Negative
14,15-DiHETrE	14,15-DiHETrE-d11	FALSE	337.2	207.2	14.459	23	5	Negative
14,15-DiHETrE-d11	<None>	TRUE	348.3	207.1	14.35	23	5	Negative
14,15-EET-d11	<None>	TRUE	330.2	219.3	18.6	20	5	Negative
14,15-LTC4	LTB4-d4	FALSE	624.3	272.1	10.08	28	5	Negative
14-HDHA	20-HETE-d6	FALSE	343.2	205.1	17.72	17	5	Negative
15(16)-EpODE	9-HODE-d4	FALSE	293.2	275.2	16.99	20	5	Negative
15(R)-LXA4	LXA4-d5	FALSE	351.2	115.2	9.905	19	5	Negative
15,16-DiHODE	12,13-DiHOME-d4	FALSE	311.2	235.2	12.64	22	5	Negative
15-deoxy-delta-12,14-PGD2	PGD2-d4	FALSE	333.2	271.2	12.98	31	5	Negative
15-deoxy-delta-12,14-PGJ2	PGD2-d4	FALSE	333	271	15.86	22	5	Negative
15-deoxy-PGJ2	PGD2-d4	FALSE	315.2	271.2	15.79	30	5	Negative
15-HEPE	20-HETE-d6	FALSE	317.2	219.2	15.87	18	5	Negative
15-HETE	20-HETE-d6	FALSE	319.2	219	17.33	17	5	Negative
15-HETrE	20-HETE-d6	FALSE	321.2	221.2	17.82	21	5	Negative
15-HpETE	20-HETE-d6	FALSE	335.2	113.1	17.52	20	5	Negative
15-keto PGE2	PGE2-d4	FALSE	349.2	113.1	9.53	23	5	Negative
15-keto PGF1a	PGE2-d4	FALSE	353.2	221.1	9.31	28	5	Negative
15-keto PGF2a	PGE2-d4	FALSE	351.2	219.1	9.06	28	5	Negative
15-OxoETE	20-HETE-d6	FALSE	317.1	113.1	17.62	23	5	Negative
16(17)-EpDPA	14,15-EET-d11	FALSE	343.2	233.2	18.91	15	5	Negative
16-HDHA	20-HETE-d6	FALSE	343.2	233.2	17.34	18	5	Negative
16-HETE	20-HETE-d6	FALSE	319.2	233	16.6	20	5	Negative
17(18)-EpETE	14,15-EET-d11	FALSE	317.2	215	17.36	18	5	Negative
17(R)-RvD1	Maresin-1-d5	FALSE	375.5	215	9.99	23	5	Negative
17,18-DiHETE	14,15-DiHETrE-d11	FALSE	335.2	247.2	12.82	23	5	Negative
17-HDHA	20-HETE-d6	FALSE	343.2	245.2	17.69	15	5	Negative
17-HETE	20-HETE-d6	FALSE	319.2	247.2	16.38	18	5	Negative
18-carboxy dinor LTB4	LTB4-d4	FALSE	337.3	195	4.59	25	5	Negative
18-HEPE	20-HETE-d6	FALSE	317.2	259.2	15.59	17	5	Negative
18-HETE	20-HETE-d6	FALSE	319.2	261.2	16.39	20	5	Negative
19(20)-EpDPA	14,15-EET-d11	FALSE	343.2	241.2	18.43	20	5	Negative
19,20-DiHDPA	14,15-DiHETrE-d11	FALSE	361.2	273.2	14.48	23	5	Negative
2,14-DiHNDA	12,13-DiHOME-d4	FALSE	317.2	273.1	10.93	22	5	Negative
2,3-dinor TXB2	TXB2-d9	FALSE	341.2	141.1	6.18	17	5	Negative
2,3-dinor-11b PGF2a	PGE2-d4	FALSE	325.2	145.1	6.16	27	5	Negative
20-carboxy LTB4	LTB4-d4	FALSE	365.2	347.2	6.47	25	5	Negative
20-HDHA	20-HETE-d6	FALSE	343.2	241.2	16.996	18	5	Negative
20-HETE	20-HETE-d6	FALSE	319.2	289.2	16.03	24	5	Negative
20-HETE-d6	<None>	TRUE	325.2	295.3	15.927	21	5	Negative
20-hydroxy LTB4	LTB4-d4	FALSE	351.2	195.1	6.8	28	5	Negative
20-hydroxy PGE2	PGE2-d4	FALSE	367.2	189.1	4.62	27	5	Negative
20-hydroxy PGF2a	PGE2-d4	FALSE	369.2	193.1	4.58	27	5	Negative
3OH-C05	C06-d11	FALSE	117.1	59.1	1.672	15	5	Negative
3OH-C08	9-HODE-d4	FALSE	159.1	59.1	5.4	15	5	Negative
3OH-C10	9-HODE-d4	FALSE	187.2	141.1	9.613	20	5	Negative
3OH-C12	9-HODE-d4	FALSE	215.2	59.1	13.22	15	5	Negative
3OH-C14	9-HODE-d4	FALSE	243.2	59.1	16.99	15	5	Negative
3OH-C16	9-HODE-d4	FALSE	271.3	225	19.73	25	5	Negative
4,5-OH-C10	12,13-DiHOME-d4	FALSE	203.1	185	4.72	20	5	Negative
4-HDHA	5-HETE-d8	FALSE	343.2	101	18.429	17	5	Negative
4OH-6-C12:1	9-HODE-d4	FALSE	213.2	169.1	10	20	5	Negative
4OH-C05	C06-d11	FALSE	117.1	73	1.287	15	5	Negative
4OH-C06	C06-d11	FALSE	131.1	113.1	2.01	10	5	Negative
4OH-C06:1	C06-d11	FALSE	129.1	85.2	0.91	15	5	Negative
4OH-C07	C06-d11	FALSE	145.1	99.1	3.159	15	5	Negative
4OH-C08	9-HODE-d4	FALSE	159.1	113.2	4.588	15	5	Negative
4OH-C09	9-HODE-d4	FALSE	173.1	127.2	6.202	15	5	Negative
4OH-C09:1	9-HODE-d4	FALSE	171.1	127.1	4.61	15	5	Negative
4OH-C10	9-HODE-d4	FALSE	187.2	141.1	8.149	20	5	Negative
4OH-C10:1	9-HODE-d4	FALSE	185.1	141	5.94	15	5	Negative
4OH-C11	9-HODE-d4	FALSE	201.2	155.2	10.152	15	5	Negative
4OH-C12	9-HODE-d4	FALSE	215.2	169.1	12.096	20	5	Negative
4OH-C13	9-HODE-d4	FALSE	229.2	211.2	13.05	15	5	Negative
4OH-C14	9-HODE-d4	FALSE	243.2	199	14.02	17	5	Negative
4OH-C15	9-HODE-d4	FALSE	257.2	195.1	14.29	15	5	Negative
4OH-C16	9-HODE-d4	FALSE	271.2	253.1	16.25	20	5	Negative
4OH-C16:4	9-HODE-d4	FALSE	263.2	219	6.1	20	5	Negative
4OH-di-2,6-C12:2	9-HODE-d4	FALSE	211.1	193	3.34	20	5	Negative
5(6)-EET	14,15-EET-d11	FALSE	319.2	191.2	19.53	14	5	Negative
5,15-DiHETE	14,15-DiHETrE-d11	FALSE	335.2	201.2	12.66	26	5	Negative
5,6-DiHETE	LTB4-d4	FALSE	335.2	115.1	14.254	23	5	Negative
5,6-DiHETrE	14,15-DiHETrE-d11	FALSE	337.2	145.1	16.1	23	5	Negative
5-HEPE	5-HETE-d8	FALSE	317.2	115.1	16.74	18	5	Negative
5-HETE	5-HETE-d8	FALSE	319.2	115	18.172	18	5	Negative
5-HETE-d8	<None>	TRUE	327.3	116.1	18.05	18	5	Negative
5-HETrE	5-HETE-d8	FALSE	321.2	205.2	18.73	22	5	Negative
5-HpETE	5-HETE-d8	FALSE	335.2	203.2	18.23	20	5	Negative
5-iPF2a-VI	PGE2-d4	FALSE	353.2	115.1	8.24	30	5	Negative
5OH-C09	9-HODE-d4	FALSE	173.1	127.1	5.48	20	5	Negative
5OH-C10	9-HODE-d4	FALSE	187.2	141.1	7.07	20	5	Negative
5OH-C12	9-HODE-d4	FALSE	215.2	197.2	11.28	15	5	Negative
5-OxoETE	5-HETE-d8	FALSE	317.2	203.2	18.83	25	5	Negative
6-keto PGE1	PGE2-d4	FALSE	367.2	143.1	5.37	24	5	Negative
6-keto PGF1a	PGE2-d4	FALSE	369.2	163.1	6.105	29	5	Negative
6-trans LTB4	LTB4-d4	FALSE	335.2	195.1	12.68	21	5	Negative
7(8)-EpDPA	14,15-EET-d11	FALSE	343.2	113.1	18.81	20	5	Negative
7-HDHA	9-HETE-d8	FALSE	343.2	201.2	17.87	20	5	Negative
8(9)-EET	14,15-EET-d11	FALSE	319.2	155.1	19.1	20	5	Negative
8(9)-EpETE	14,15-EET-d11	FALSE	317.2	155	17.93	18	5	Negative
8,15-DiHETE	LTB4-d4	FALSE	335.2	235.2	11.87	24	5	Negative
8,9-DiHETE	14,15-DiHETrE-d11	FALSE	337.2	185	13.43	24	5	Negative
8,9-DiHETrE	14,15-DiHETrE-d11	FALSE	337.2	127	15.47	27	5	Negative
8-HDHA	9-HETE-d8	FALSE	343.2	189.2	18.007	17	5	Negative
8-HEPE	9-HETE-d8	FALSE	317.2	155.2	16.19	18	5	Negative
8-HETE	9-HETE-d8	FALSE	319.2	155.1	17.84	20	5	Negative
8-HETrE	9-HETE-d8	FALSE	321.2	157.1	18.21	22	5	Negative
8-iso PGE2	PGE2-d4	FALSE	351.2	271	8.88	21	5	Negative
8-iso PGF2a	PGE2-d4	FALSE	353.2	193.2	7.84	31	5	Negative
8-iso-15-keto PGF2a	PGE2-d4	FALSE	351.2	289.2	8.08	28	5	Negative
9(10)-EpODE	9-HODE-d4	FALSE	293.2	275.2	17.35	20	5	Negative
9(10)-EpOME	12,13-DiHOME-d4	FALSE	295.3	171.1	18.752	21	5	Negative
9,10,13-TriHOME	12,13-DiHOME-d4	FALSE	329.2	171.1	8.57	30	5	Negative
9,10-DiHODE	12,13-DiHOME-d4	FALSE	311.2	201.2	13.07	30	5	Negative
9,10-DiHOME	12,13-DiHOME-d4	FALSE	313.2	201.2	13.943	29	5	Negative
9,12,13-TriHOME	12,13-DiHOME-d4	FALSE	329.2	211.2	8.44	32	5	Negative
9,15-DiHEDA	12,13-DiHOME-d4	FALSE	331.2	249	13.57	22	5	Negative
9-HEPE	9-HETE-d8	FALSE	317.5	167.2	16.39	18	5	Negative
9-HETE	9-HETE-d8	FALSE	319.2	167.2	17.78	20	5	Negative
9-HETE-d8	<None>	TRUE	327.3	171.2	17.83	20	5	Negative
9-HODE	9-HODE-d4	FALSE	295.2	171.1	16.969	23	5	Negative
9-HODE-d4	<None>	TRUE	299.2	172.1	16.913	25	5	Negative
9-HOTE	9-HODE-d4	FALSE	293.2	171.1	15.12	22	5	Negative
9-HOTrE	9-HODE-d4	FALSE	293.2	171.1	15.41	24	5	Negative
9-HpODE	9-HODE-d4	FALSE	311.2	185.2	17.3	20	5	Negative
9-OxoODE	9-HODE-d4	FALSE	293.2	185.2	17.68	28	5	Negative
AA	AA-d11	FALSE	303.1	259.1	20.789	10	5	Negative
AA-d11	<None>	TRUE	314.1	270.1	20.61	10	5	Negative
adrenic	AA-d11	FALSE	331	287	21.579	10	5	Negative
ALA_GLA	EPA-d5	FALSE	277	233	20.351	10	5	Negative
Arachidic	AA-d11	FALSE	311.3	293.3	21.26	15	5	Negative
C05	C06-d11	FALSE	101.1	101.1	4.415	10	5	Negative
C06	C06-d11	FALSE	115.1	97	6.19	10	5	Negative
C06-d11	<None>	TRUE	126.1	126	6.25	10	5	Negative
C09	C06-d11	FALSE	157.1	139	12.993	20	5	Negative
C10	C06-d11	FALSE	171.1	153	15.034	20	5	Negative
DGLA	AA-d11	FALSE	305	261	21.277	10	5	Negative
DHA	DHA-d5	FALSE	327	283	20.578	10	5	Negative
DHA-d5	<None>	TRUE	332.3	288.3	20.549	10	5	Negative
DPA	EPA-d5	FALSE	329	285.1	20.918	10	5	Negative
EKODE	9-HODE-d4	FALSE	309.2	291.2	15.38	20	5	Negative
EPA	EPA-d5	FALSE	301.2	257.1	20.109	10	5	Negative
EPA-d5	<None>	TRUE	306.3	262.3	20.077	10	5	Negative
Hepoxilin A3	9-HETE-d8	FALSE	335.2	273.2	15.23	20	5	Negative
LA	AA-d11	FALSE	279.2	261	20.89	10	5	Negative
LTB3	LTB4-d4	FALSE	337.2	195.2	14.76	22	5	Negative
LTB4	LTB4-d4	FALSE	335.4	195	13.036	21	5	Negative
LTB4-d4	<None>	TRUE	339.2	197.1	13.005	21	5	Negative
LTB5	LTB4-d4	FALSE	333.2	195.1	11.5	20	5	Negative
LTC4	LTB4-d4	FALSE	624.3	272.1	11.64	31	5	Negative
LTD4	LTB4-d4	FALSE	495.2	177.1	10.37	25	5	Negative
LTE4	LTB4-d4	FALSE	438.2	333.2	11.37	25	5	Negative
LXA4	LXA4-d5	FALSE	351.2	115.2	9.905	19	5	Negative
LXA4-d5	<None>	TRUE	356.2	222.1	9.867	21	5	Negative
LXB4	LXA4-d5	FALSE	351.2	221.1	9.12	21	5	Negative
Maresin-1	Maresin-1-d5	FALSE	359.5	250.2	12.87	22	5	Negative
Maresin-1-d5	<None>	TRUE	364.4	250.4	12.796	22	5	Negative
OA	EPA-d5	FALSE	281	263	18.9	15	5	Negative
palmitoleic	EPA-d5	FALSE	253	235	20.63	15	5	Negative
PGA1	PGE2-d4	FALSE	335.2	235.1	10.67	20	5	Negative
PGA2	PGD2-d4	FALSE	333.2	271.2	11.35	23	5	Negative
PGB2	PGD2-d4	FALSE	333.3	175.1	11.83	30	5	Negative
PGD1	PGD2-d4	FALSE	353.2	273.2	9.21	21	5	Negative
PGD2	PGD2-d4	FALSE	351.2	271.2	9.177	24	5	Negative
PGD2-d4	<None>	TRUE	355.2	275.1	9.166	23	5	Negative
PGD3	PGD2-d4	FALSE	349.2	269.2	7.98	27	5	Negative
PGE1	PGE2-d4	FALSE	353.3	317.2	9.175	21	5	Negative
PGE2	PGE2-d4	FALSE	351.2	271	8.752	24	5	Negative
PGE2-d4	<None>	TRUE	355.2	275.1	8.737	23	5	Negative
PGE3	PGE2-d4	FALSE	349.2	269.2	7.85	22	5	Negative
PGF1a	PGE2-d4	FALSE	355.2	293.2	8.4	37	5	Negative
PGF2a	PGE2-d4	FALSE	353.2	193.1	8.415	34	5	Negative
PGF2B	PGE2-d4	FALSE	353.2	193.1	7.76	34	5	Negative
PGF3a	PGE2-d4	FALSE	351.2	193.2	7.54	30	5	Negative
PGJ2	PGD2-d4	FALSE	333.2	233.1	11.33	14	5	Negative
PGK2	PGE2-d4	FALSE	349.2	205.1	9.13	20	5	Negative
RvD1	Maresin-1-d5	FALSE	375.5	141	9.991	23	5	Negative
RvD2	Maresin-1-d5	FALSE	375.2	141.2	10.008	21	5	Negative
RvD3	Maresin-1-d5	FALSE	375.2	147.1	8.968	24	5	Negative
RvD4	Maresin-1-d5	FALSE	375.2	273	11.331	22	5	Negative
RvD5	Maresin-1-d5	FALSE	359.2	199	12.896	22	5	Negative
RvE1	RvE1-d4	FALSE	349.3	195.2	6.42	25	5	Negative
RvE1-d4	<None>	TRUE	353.3	163.1	6.159	25	5	Negative
stearidonic	EPA-d5	FALSE	275.2	231.2	19.458	10	5	Negative
tetranor_PGDM	PGD2-d4	FALSE	327	309	2.849	24	5	Negative
tetranor_PGEM	PGE2-d4	FALSE	327	309	2.674	24	5	Negative
tetranor_PGFM	PGE2-d4	FALSE	329	311	2.372	24	5	Negative
TXB1	TXB2-d9	FALSE	371.2	171.1	7.66	24	5	Negative
TXB2	TXB2-d9	FALSE	369.2	169	7.624	23	5	Negative
TXB2-d9	<None>	TRUE	378.2	169.1	7.561	23	5	Negative
TXB3	TXB2-d9	FALSE	367.2	169.1	6.61	21	5	Negative

## Sheet: Table 5
Standard	Cat #	Vendor
DHA oxylipin mix	22280	Cayman Chemical
Lipoxin mix	19412	Cayman Chemical
SPM D-series mix	18702	Cayman Chemical
Linoleic acid mix	20794	Cayman Chemical
Leukotriene B4 mix	22640	Cayman Chemical
Primary COX and LOX mix	19101	Cayman Chemical
Secondary prostaglandins mix	19422	Cayman Chemical
EPA CYP450 mix	21394	Cayman Chemical
Oxidized lipid HPLC mix	34004	Cayman Chemical
14(15)-EET	10007263	Cayman Chemical
Resolvin E1-d4	10009854	Cayman Chemical
Maresin-1-d5	26969	Cayman Chemical
12(13)-diHOME-d4	10009994	Cayman Chemical
DHA-d5	27357	Cayman Chemical
EPA-d5	27358	Cayman Chemical
AA-d11	24919	Cayman Chemical
14(15)-diHETE-d11	528483	Cayman Chemical
Lipoxin A4-d5	24936	Cayman Chemical
5-HETE-d8	334230	Cayman Chemical
9-HETE-d8	9002386	Cayman Chemical
20-HETE-d6	24923	Cayman Chemical
Prostaglandin E2-d4	10007273	Cayman Chemical
Prostaglandin D2-d4	10007272	Cayman Chemical
9-HODE-d4	25368	Cayman Chemical
Leukotriene B4-d4	29629	Cayman Chemical
Thromboxane B2-d9	23579	Cayman Chemical
14(15)-EET-d11	26970	Cayman Chemical
Hexanoic acid-d11	448168	Sigma-Aldrich
Resolvin D3	13834	Cayman Chemical
Ricinoleic acid	R7257	Sigma-Aldrich
3-hydroxypalmitic acid	19934	Cayman Chemical
3-hydroxy Decanoic acid	24613	Cayman Chemical
3-hydroxypentanoic acid	ENA458425771	Sigma-Aldrich
4-hydroxyvaleric acid sodium salt	sc-488974	Santa Cruz Biotechnology

## Sheet: Table 6
4-hydroxy acid	Lactone precursor	Cat #	Vendor
4-OH C5 (4-HV)	γ-Valerolactone	V403	Sigma-Aldrich
4-OH C6	γ-Caprolactone	303836	Sigma-Aldrich
4-OH C7	γ-Heptalactone	W253901	Sigma-Aldrich
4-OH C8	γ-Octanoic lactone	O4008	Sigma-Aldrich
4-OH C9	γ-Nonanoic lactone	292370	Sigma-Aldrich
4-OH C10	γ-Decalactone	W236004	Sigma-Aldrich
4-OH C11	γ-Undecalactone	W309109	Sigma-Aldrich
4-OH C12	γ-Dodecanolactone	D1576	TCI Chemicals
5-OH C9	δ-Nonalactone	W335606	Sigma-Aldrich
5-OH C10	δ-Decalactone	W236101	Sigma-Aldrich
