# Supplementary material for: ACAD10 and ACAD11 enable mammalian 4-hydroxy acid lipid catabolism
Source: Nat Struct Mol Biol. 2025 Jun 19;32(9):1622–32. doi: 10.1038/s41594-025-01596-4 (PMC12440821; doi:10.1038/s41594-025-01596-4)
Supplement: Supplementary file 5 — Statistical source data. [file 41594_2025_1596_MOESM5_ESM.xlsx]

## Sheet: Fig. 1c
MW	MOL. FORM	RT	METABOLITE	Sample																						Statistical Tests
				No enzyme + 4-HV-CoA			ACAD10 WT + 4-HV-CoA			ACAD10 K* + 4-HV-CoA			ACAD10 A* + 4-HV-CoA			ACAD11 WT + 4-HV-CoA			ACAD11 K* + 4-HV-CoA			ACAD11 A* + 4-HV-CoA				ACAD10 reactions	4-hydroxyvaleryl-CoA Intensity	4-phosphovaleryl-CoA Intensity	2-pentenoyl-CoA Intensity
867.1	C26H44N7O18P3S	15.367	4-hydroxyvaleryl-CoA	8A	8B	8C	9A	9B	9C	10A	10B	10C	11A	11B	11C	12A	12B	12C	13A	13B	13C	14A	14B	14C		Tukey's multiple comparisons test	Adjusted P Value	Adjusted P Value	Adjusted P Value
			C12 PARENT	8811137	9203705	8.13561e+06	4008247	4.29991e+06	3669040	11472656	10218961	11544497	3.24173e+06	3.40902e+06	3.60407e+06	358291	290016	305882	7886724	7149814	8424927	703689	181117	311846		No enzyme vs. ACAD10 WT	<0.0001	0.0003	<0.0001
			C13-label-1	2.75567e+06	2.8967e+06	2.5714e+06	1.2708e+06	1.25494e+06	1.13512e+06	3.65807e+06	3.16197e+06	3577120	1.01734e+06	1.0782e+06	1.13692e+06	110429	87778.9	95826.1	2.42085e+06	2185965	2.56584e+06	218586	52817.2	91918.4		No enzyme vs. ACAD10 K*	0.0018	0.955	0.5812
			Sum	1.15668e+07	1.21004e+07	1.0707e+07	5.27904e+06	5.55485e+06	4.80416e+06	1.51307e+07	1.33809e+07	15121617	4.25907e+06	4.48721e+06	4.74099e+06	468720	377795	401708	1.03076e+07	9335779	1.09908e+07	922275	233934	403765		No enzyme vs. ACAD10 A*	<0.0001	<0.0001	0.2402
			Average Signal Intensity	1.14581e+07			5.21268e+06			1.45444e+07			4.49576e+06			416075			10211373			519991				ACAD10 WT vs. ACAD10 K*	<0.0001	0.0005	<0.0001
			SD	703032			379722			1.00763e+06			241075			47134.3			831677			358587				ACAD10 WT vs. ACAD10 A*	0.5587	0.0007	<0.0001
																										ACAD10 K* vs. ACAD10 A*	<0.0001	<0.0001	0.8696
				No enzyme + 4-HV-CoA			ACAD10 WT + 4-HV-CoA			ACAD10 K* + 4-HV-CoA			ACAD10 A* + 4-HV-CoA			ACAD11 WT + 4-HV-CoA			ACAD11 K* + 4-HV-CoA			ACAD11 A* + 4-HV-CoA
867.1	C26H44N7O18P3S	15.52	3-hydroxyvaleryl-CoA	8A	8B	8C	9A	9B	9C	10A	10B	10C	11A	11B	11C	12A	12B	12C	13A	13B	13C	14A	14B	14C
			C12 PARENT	581550	2320262	2277816	1.20652e+06	1.59157e+06	1.11621e+06	387286	582765	2735941	496277	177829	704095	6084772	5.89384e+06	5.61023e+06	2.24398e+06	323519	498328	101497	54454.5	44542.2		ACAD11 reactions	4-hydroxyvaleryl-CoA Intensity	4-phosphovaleryl-CoA Intensity	2-pentenoyl-CoA Intensity
			C13-label-1	183836	716259	709151	382155	495839	350171	118896	185237	861835	158990	41454	218287	1.90282e+06	1.83248e+06	1795854	698374	101678	154182	30091.3	15257.9	11758.9		Tukey's multiple comparisons test	Adjusted P Value	Adjusted P Value	Adjusted P Value
			Sum	765387	3.03652e+06	2.98697e+06	1.58867e+06	2.08741e+06	1.46638e+06	506182	768002	3.59778e+06	655267	219283	922383	7.9876e+06	7.72632e+06	7.40609e+06	2.94235e+06	425197	652510	131588	69712.4	56301.1		No enzyme vs. ACAD11 WT	<0.0001	0.0251	<0.0001
			Average Signal Intensity	2.26296e+06			1.71415e+06			1.62399e+06			598978			7.70667e+06			1.34002e+06			85867.1				No enzyme vs. ACAD11 K*	0.1069	0.9048	0.4368
			SD	1.29717e+06			328984			1.71436e+06			354913			291252			1.39231e+06			40159.1				No enzyme vs. ACAD11 A*	<0.0001	<0.0001	0.8918
																										ACAD11 WT vs. ACAD11 K*	<0.0001	0.064	<0.0001
				No enzyme + 4-HV-CoA			ACAD10 WT + 4-HV-CoA			ACAD10 K* + 4-HV-CoA			ACAD10 A* + 4-HV-CoA			ACAD11 WT + 4-HV-CoA			ACAD11 K* + 4-HV-CoA			ACAD11 A* + 4-HV-CoA				ACAD11 WT vs. ACAD11 A*	0.9959	0.0004	<0.0001
947.1	C26H45N7O21P4S	15.51	4-phosphovaleryl-CoA	8A	8B	8C	9A	9B	9C	10A	10B	10C	11A	11B	11C	12A	12B	12C	13A	13B	13C	14A	14B	14C		ACAD11 K* vs. ACAD11 A*	<0.0001	<0.0001	0.8155
			C12 PARENT	1179.07	279.58	237.64	3.20189e+06	3.40329e+06	3.5693e+06	365348	189790	140770	5208074	6.87694e+06	7.27077e+06	2.16278e+06	1.79769e+06	1.78331e+06	481182	284851	283368	6.62114e+06	4214331	6.04133e+06
			C13-label-1	0	0	0	1.03571e+06	1135334	1.17455e+06	118440	63001.4	41826.3	1.71285e+06	2.2637e+06	2373582	706601	591629	593457	145869	102888	90945.6	2062254	1.37761e+06	2.13333e+06
			Sum	1179.07	279.58	237.64	4.2376e+06	4.53863e+06	4.74385e+06	483788	252791	182596	6.92093e+06	9.14064e+06	9.64436e+06	2.86938e+06	2.38932e+06	2.37677e+06	627051	387739	374314	8.6834e+06	5.59194e+06	8.17466e+06
			Average Signal Intensity	565.43			4.50669e+06			306392			8.56864e+06			2.54515e+06			463035			7.48333e+06
			SD	531.841			254631			157588			1.44902e+06			280855			142201			1.65763e+06
				No enzyme + 4-HV-CoA			ACAD10 WT + 4-HV-CoA			ACAD10 K* + 4-HV-CoA			ACAD10 A* + 4-HV-CoA			ACAD11 WT + 4-HV-CoA			ACAD11 K* + 4-HV-CoA			ACAD11 A* + 4-HV-CoA
849.1	C26H42N7O17P3S	15.919	Pentenoyl-CoA	8A	8B	8C	9A	9B	9C	10A	10B	10C	11A	11B	11C	12A	12B	12C	13A	13B	13C	14A	14B	14C
			C12 PARENT	919.68	892.22	714.4	3250004	3.47505e+06	3186688	179508	61021.1	42644.7	166097	137054	146789	3220993	3462147	3712049	274519	137941	112235	92565.2	68230.8	71548.5
			C13-label-1	0	0	0	1042841	1136532	1.03323e+06	57836.3	18556.2	14462.9	53519.4	36588.5	48149	1.03472e+06	1.12755e+06	1.20471e+06	88366.5	35581.4	35263.3	30237.4	20395.7	22955.9
			Sum	919.68	892.22	714.4	4292845	4.61159e+06	4.21992e+06	237344	79577.3	57107.6	219616	173643	194938	4.25571e+06	4.5897e+06	4.91676e+06	362885	173522	147498	122803	88626.5	94504.4
			Average Signal Intensity	842.1			4.37478e+06			124676			196066			4.58739e+06			227968			101978
			SD	111.44			208294			98217.7			23007.3			330531			117564			18272.7

## Sheet: Fig. 1d
Time (h:m:s)																																			Statistical Tests
C6:0	MCAD				SCAD				VLCAD				ACAD10 WT				ACAD10 A*				ACAD11 WT				ACAD11 A*				No Enzyme						Šídák's multiple comparisons test	Adjusted P Value
00:00:00	0.399	0.376	0.388	0.399	0.434	0.431	0.412	0.415	0.393	0.4	0.429	0.381	0.407	0.412	0.38	0.383	0.423	0.428	0.446	0.432	0.397	0.407	0.411	0.393	0.362	0.428	0.425	0.386	0.467	0.428	0.431	0.454			C6:0
00:00:15	0.328	0.336	0.34	0.335	0.404	0.411	0.405	0.396	0.379	0.376	0.423	0.377	0.411	0.414	0.373	0.395	0.417	0.413	0.445	0.416	0.393	0.37	0.389	0.389	0.348	0.399	0.388	0.389	0.456	0.457	0.45	0.458			No Enzyme vs. ACADS	<0.0001
00:00:30	0.287	0.29	0.294	0.285	0.377	0.388	0.386	0.376	0.369	0.379	0.396	0.381	0.403	0.414	0.377	0.39	0.405	0.389	0.438	0.392	0.394	0.37	0.389	0.389	0.359	0.39	0.39	0.394	0.461	0.463	0.453	0.467			No Enzyme vs. ACADM	<0.0001
00:00:45	0.264	0.26	0.267	0.256	0.354	0.366	0.361	0.352	0.372	0.377	0.377	0.384	0.403	0.41	0.38	0.393	0.382	0.382	0.417	0.384	0.388	0.373	0.394	0.392	0.362	0.385	0.391	0.403	0.459	0.461	0.453	0.464			No Enzyme vs. ACADVL	0.9962
00:01:00	0.243	0.246	0.246	0.238	0.329	0.342	0.341	0.332	0.372	0.379	0.386	0.387	0.405	0.411	0.383	0.396	0.377	0.385	0.396	0.384	0.388	0.375	0.396	0.394	0.366	0.388	0.393	0.407	0.463	0.465	0.452	0.466			No Enzyme vs. ACAD10	0.9987
00:01:15	0.23	0.234	0.234	0.228	0.307	0.321	0.318	0.311	0.373	0.38	0.384	0.39	0.404	0.408	0.384	0.396	0.372	0.381	0.388	0.386	0.389	0.372	0.398	0.398	0.374	0.387	0.392	0.406	0.463	0.464	0.455	0.465			No Enzyme vs. ACAD11	0.9973
00:01:30	0.223	0.222	0.222	0.215	0.285	0.304	0.301	0.292	0.374	0.39	0.381	0.395	0.399	0.422	0.394	0.4	0.374	0.389	0.385	0.386	0.392	0.377	0.395	0.4	0.373	0.385	0.393	0.407	0.469	0.466	0.457	0.465
00:01:45	0.213	0.212	0.211	0.209	0.267	0.291	0.283	0.279	0.372	0.383	0.386	0.398	0.396	0.419	0.39	0.402	0.375	0.383	0.386	0.392	0.394	0.375	0.4	0.4	0.373	0.385	0.393	0.41	0.468	0.466	0.457	0.462			C10:0
00:02:00	0.207	0.209	0.205	0.202	0.256	0.277	0.267	0.267	0.38	0.387	0.386	0.396	0.396	0.412	0.384	0.405	0.376	0.39	0.385	0.395	0.394	0.38	0.401	0.401	0.373	0.388	0.391	0.408	0.47	0.469	0.458	0.462			No Enzyme vs. ACADS	0.9577
00:02:15	0.203	0.202	0.198	0.197	0.243	0.265	0.258	0.252	0.379	0.392	0.387	0.398	0.395	0.42	0.392	0.406	0.381	0.391	0.388	0.394	0.4	0.377	0.4	0.403	0.375	0.388	0.392	0.411	0.472	0.471	0.457	0.461			No Enzyme vs. ACADM	<0.0001
00:02:30	0.2	0.202	0.197	0.197	0.234	0.256	0.245	0.242	0.378	0.395	0.386	0.392	0.391	0.417	0.39	0.402	0.378	0.393	0.388	0.398	0.4	0.383	0.398	0.408	0.376	0.394	0.393	0.411	0.472	0.478	0.454	0.461			No Enzyme vs. ACADVL	<0.0001
00:02:45	0.199	0.201	0.197	0.195	0.221	0.245	0.236	0.23	0.387	0.401	0.388	0.396	0.392	0.417	0.383	0.406	0.38	0.396	0.387	0.393	0.406	0.388	0.398	0.406	0.381	0.394	0.392	0.41	0.478	0.478	0.456	0.46			No Enzyme vs. ACAD10	0.9795
00:03:00	0.196	0.198	0.195	0.192	0.21	0.235	0.226	0.218	0.386	0.402	0.388	0.399	0.396	0.421	0.392	0.407	0.382	0.397	0.388	0.397	0.401	0.387	0.408	0.408	0.378	0.393	0.391	0.407	0.476	0.481	0.452	0.46			No Enzyme vs. ACAD11	0.9034
00:03:15	0.193	0.196	0.192	0.19	0.201	0.223	0.209	0.21	0.393	0.406	0.388	0.391	0.399	0.419	0.39	0.401	0.386	0.398	0.39	0.399	0.408	0.39	0.403	0.407	0.379	0.393	0.395	0.408	0.473	0.483	0.451	0.457
00:03:30	0.187	0.193	0.188	0.189	0.2	0.217	0.203	0.202	0.388	0.408	0.392	0.395	0.394	0.418	0.394	0.402	0.388	0.402	0.391	0.398	0.404	0.393	0.402	0.411	0.383	0.396	0.392	0.408	0.476	0.482	0.451	0.46			C14:0
00:03:45	0.188	0.197	0.185	0.191	0.194	0.209	0.192	0.192	0.395	0.407	0.417	0.398	0.399	0.428	0.385	0.403	0.384	0.404	0.387	0.399	0.405	0.393	0.407	0.412	0.387	0.395	0.394	0.406	0.472	0.487	0.449	0.459			No Enzyme vs. ACADS	0.9885
00:04:00	0.192	0.195	0.185	0.189	0.19	0.2	0.192	0.181	0.399	0.413	0.417	0.396	0.395	0.43	0.392	0.399	0.384	0.402	0.391	0.398	0.404	0.402	0.41	0.408	0.389	0.394	0.395	0.405	0.467	0.486	0.449	0.458			No Enzyme vs. ACADM	0.9725
00:04:15	0.19	0.194	0.188	0.187	0.187	0.199	0.184	0.178	0.399	0.411	0.414	0.395	0.395	0.427	0.384	0.397	0.39	0.405	0.388	0.4	0.404	0.403	0.417	0.412	0.39	0.395	0.396	0.41	0.462	0.481	0.449	0.458			No Enzyme vs. ACADVL	<0.0001
00:04:30	0.193	0.194	0.188	0.19	0.185	0.195	0.178	0.174	0.4	0.416	0.412	0.393	0.395	0.437	0.384	0.397	0.387	0.406	0.391	0.403	0.402	0.403	0.41	0.414	0.395	0.396	0.401	0.406	0.462	0.484	0.446	0.457			No Enzyme vs. ACAD10	0.9927
00:04:45	0.192	0.194	0.188	0.189	0.183	0.192	0.174	0.169	0.397	0.418	0.412	0.396	0.404	0.432	0.389	0.399	0.392	0.409	0.392	0.407	0.412	0.407	0.404	0.419	0.396	0.398	0.402	0.407	0.459	0.479	0.448	0.459			No Enzyme vs. ACAD11	0.995
00:05:00	0.192	0.195	0.186	0.188	0.18	0.189	0.17	0.165	0.403	0.415	0.41	0.391	0.399	0.428	0.392	0.394	0.388	0.411	0.391	0.407	0.41	0.406	0.399	0.417	0.398	0.396	0.408	0.405	0.459	0.476	0.445	0.456
																																			C18:0
C10:0	MCAD				SCAD				VLCAD				ACAD10 WT				ACAD10 A*				ACAD11 WT				ACAD11 A*				No Enzyme						No Enzyme vs. ACADS	>0.9999
00:00:00	0.377	0.382	0.405	0.373	0.401	0.407	0.44	0.377	0.385	0.396	0.414	0.393	0.388	0.385	0.415	0.401	0.387	0.398	0.418	0.404	0.393	0.384	0.395	0.399	0.386	0.393	0.398	0.379	0.419	0.419	0.379	0.41			No Enzyme vs. ACADM	0.9926
00:00:15	0.336	0.334	0.36	0.361	0.408	0.417	0.437	0.409	0.375	0.391	0.412	0.411	0.383	0.384	0.421	0.392	0.382	0.401	0.421	0.409	0.382	0.387	0.398	0.381	0.39	0.382	0.395	0.38	0.421	0.413	0.379	0.407			No Enzyme vs. ACADVL	<0.0001
00:00:30	0.293	0.298	0.321	0.319	0.41	0.416	0.43	0.408	0.37	0.375	0.403	0.399	0.381	0.385	0.42	0.388	0.379	0.397	0.412	0.409	0.382	0.384	0.397	0.373	0.394	0.382	0.393	0.379	0.42	0.413	0.38	0.41			No Enzyme vs. ACAD10	>0.9999
00:00:45	0.258	0.268	0.282	0.283	0.414	0.422	0.427	0.413	0.363	0.367	0.393	0.392	0.386	0.392	0.422	0.392	0.373	0.384	0.412	0.415	0.384	0.376	0.403	0.365	0.398	0.376	0.39	0.378	0.42	0.422	0.381	0.41			No Enzyme vs. ACAD11	0.9997
00:01:00	0.232	0.243	0.259	0.252	0.42	0.422	0.431	0.416	0.358	0.356	0.38	0.388	0.392	0.4	0.422	0.398	0.376	0.38	0.412	0.413	0.386	0.378	0.406	0.366	0.396	0.382	0.394	0.38	0.422	0.427	0.382	0.411
00:01:15	0.211	0.217	0.234	0.229	0.421	0.418	0.434	0.414	0.347	0.349	0.369	0.372	0.395	0.404	0.421	0.401	0.383	0.379	0.414	0.411	0.384	0.379	0.406	0.367	0.399	0.382	0.391	0.383	0.424	0.426	0.385	0.408			C22:0
00:01:30	0.188	0.195	0.217	0.211	0.424	0.42	0.437	0.426	0.337	0.337	0.355	0.366	0.394	0.407	0.422	0.406	0.389	0.379	0.41	0.418	0.386	0.387	0.399	0.377	0.398	0.388	0.39	0.389	0.42	0.429	0.382	0.409			No Enzyme vs. ACADS	0.9944
00:01:45	0.175	0.177	0.203	0.195	0.425	0.421	0.44	0.426	0.327	0.331	0.346	0.351	0.398	0.408	0.414	0.409	0.395	0.386	0.413	0.414	0.393	0.389	0.402	0.38	0.399	0.39	0.389	0.391	0.423	0.425	0.384	0.407			No Enzyme vs. ACADM	0.8907
00:02:00	0.165	0.165	0.188	0.183	0.426	0.421	0.442	0.426	0.315	0.318	0.332	0.346	0.404	0.406	0.427	0.405	0.396	0.388	0.414	0.413	0.398	0.39	0.4	0.387	0.396	0.392	0.391	0.396	0.424	0.426	0.383	0.407			No Enzyme vs. ACADVL	<0.0001
00:02:15	0.158	0.157	0.181	0.174	0.425	0.419	0.44	0.428	0.306	0.309	0.323	0.339	0.468	0.407	0.419	0.408	0.401	0.385	0.412	0.417	0.399	0.394	0.398	0.391	0.399	0.392	0.392	0.397	0.424	0.428	0.384	0.406			No Enzyme vs. ACAD10	0.1972
00:02:30	0.153	0.151	0.17	0.167	0.426	0.424	0.445	0.434	0.301	0.297	0.314	0.329	0.417	0.408	0.422	0.406	0.406	0.385	0.411	0.414	0.412	0.399	0.399	0.396	0.404	0.391	0.39	0.397	0.424	0.426	0.385	0.409			No Enzyme vs. ACAD11	0.1073
00:02:45	0.149	0.148	0.164	0.162	0.425	0.424	0.442	0.435	0.292	0.288	0.303	0.316	0.437	0.411	0.417	0.41	0.41	0.396	0.409	0.415	0.411	0.399	0.395	0.396	0.4	0.399	0.392	0.4	0.425	0.428	0.387	0.408
00:03:00	0.148	0.146	0.162	0.158	0.425	0.424	0.446	0.434	0.282	0.275	0.29	0.308	0.448	0.411	0.421	0.41	0.402	0.398	0.415	0.414	0.413	0.402	0.394	0.399	0.4	0.401	0.393	0.398	0.427	0.431	0.386	0.41			No Substrate
00:03:15	0.148	0.146	0.159	0.157	0.427	0.426	0.444	0.433	0.272	0.268	0.282	0.299	0.409	0.411	0.416	0.415	0.409	0.399	0.411	0.414	0.413	0.403	0.397	0.398	0.403	0.396	0.384	0.396	0.425	0.429	0.386	0.408			No Enzyme vs. ACADS	0.3498
00:03:30	0.148	0.145	0.16	0.156	0.427	0.424	0.449	0.433	0.259	0.258	0.275	0.29	0.398	0.411	0.411	0.412	0.403	0.401	0.41	0.414	0.407	0.401	0.399	0.396	0.4	0.401	0.387	0.397	0.425	0.426	0.387	0.409			No Enzyme vs. ACADM	0.6976
00:03:45	0.146	0.146	0.159	0.156	0.425	0.424	0.443	0.433	0.253	0.25	0.265	0.28	0.398	0.416	0.429	0.412	0.407	0.405	0.409	0.414	0.407	0.405	0.397	0.401	0.405	0.394	0.392	0.395	0.424	0.427	0.389	0.409			No Enzyme vs. ACADVL	0.1709
00:04:00	0.146	0.149	0.159	0.158	0.422	0.421	0.445	0.431	0.244	0.243	0.256	0.272	0.401	0.418	0.412	0.414	0.404	0.406	0.408	0.413	0.412	0.412	0.394	0.404	0.402	0.397	0.389	0.4	0.427	0.43	0.387	0.409			No Enzyme vs. ACAD10	0.8926
00:04:15	0.145	0.148	0.159	0.157	0.421	0.42	0.445	0.43	0.238	0.233	0.25	0.263	0.457	0.419	0.407	0.412	0.407	0.41	0.41	0.415	0.413	0.407	0.394	0.398	0.401	0.401	0.386	0.399	0.426	0.43	0.385	0.408			No Enzyme vs. ACAD11	0.2319
00:04:30	0.146	0.148	0.154	0.16	0.426	0.418	0.445	0.431	0.229	0.229	0.24	0.253	0.395	0.417	0.415	0.413	0.411	0.409	0.407	0.413	0.401	0.409	0.396	0.397	0.403	0.4	0.387	0.398	0.428	0.432	0.386	0.405
00:04:45	0.147	0.149	0.157	0.158	0.421	0.42	0.448	0.427	0.219	0.215	0.234	0.25	0.397	0.418	0.414	0.409	0.41	0.411	0.413	0.412	0.414	0.411	0.392	0.398	0.406	0.396	0.386	0.399	0.426	0.428	0.389	0.404
00:05:00	0.147	0.149	0.157	0.157	0.419	0.421	0.443	0.429	0.215	0.209	0.23	0.242	0.401	0.423	0.41	0.409	0.411	0.412	0.405	0.415	0.409	0.408	0.391	0.399	0.4	0.395	0.385	0.399	0.427	0.43	0.387	0.41
C14:0	MCAD				SCAD				VLCAD				ACAD10 WT				ACAD10 A*				ACAD11 WT				ACAD11 A*				No Enzyme
00:00:00	0.411	0.398	0.395	0.402	0.378	0.393	0.387	0.376	0.356	0.43	0.373	0.378	0.391	0.381	0.376	0.388	0.364	0.375	0.366	0.389	0.375	0.373	0.369	0.389	0.376	0.379	0.372	0.394	0.368	0.364	0.383	0.402
00:00:15	0.422	0.39	0.4	0.401	0.397	0.375	0.387	0.388	0.354	0.391	0.359	0.354	0.387	0.379	0.384	0.386	0.373	0.379	0.378	0.387	0.38	0.363	0.38	0.387	0.378	0.385	0.375	0.396	0.376	0.373	0.377	0.396
00:00:30	0.41	0.395	0.399	0.397	0.398	0.373	0.384	0.391	0.342	0.372	0.343	0.346	0.387	0.38	0.383	0.382	0.374	0.376	0.376	0.385	0.381	0.368	0.379	0.385	0.384	0.385	0.376	0.398	0.375	0.378	0.38	0.389
00:00:45	0.419	0.392	0.392	0.4	0.405	0.371	0.382	0.39	0.323	0.357	0.325	0.333	0.388	0.378	0.383	0.381	0.375	0.416	0.377	0.385	0.381	0.366	0.38	0.382	0.388	0.379	0.372	0.391	0.381	0.375	0.38	0.39
00:01:00	0.419	0.403	0.396	0.398	0.405	0.373	0.385	0.388	0.312	0.341	0.311	0.316	0.39	0.382	0.386	0.38	0.375	0.375	0.378	0.386	0.382	0.369	0.383	0.383	0.384	0.382	0.378	0.393	0.385	0.377	0.379	0.389
00:01:15	0.409	0.398	0.4	0.397	0.403	0.374	0.382	0.385	0.295	0.336	0.302	0.3	0.393	0.38	0.387	0.373	0.378	0.373	0.374	0.386	0.382	0.367	0.377	0.383	0.387	0.38	0.373	0.39	0.387	0.374	0.38	0.39
00:01:30	0.41	0.396	0.39	0.395	0.404	0.371	0.384	0.384	0.289	0.319	0.287	0.286	0.388	0.375	0.382	0.378	0.377	0.405	0.376	0.382	0.379	0.364	0.379	0.382	0.387	0.379	0.372	0.389	0.385	0.374	0.378	0.391
00:01:45	0.42	0.402	0.387	0.4	0.4	0.378	0.384	0.387	0.281	0.307	0.277	0.274	0.394	0.381	0.383	0.375	0.375	0.378	0.372	0.382	0.381	0.369	0.378	0.382	0.391	0.38	0.373	0.392	0.383	0.374	0.383	0.393
00:02:00	0.414	0.403	0.382	0.4	0.402	0.379	0.388	0.382	0.27	0.296	0.271	0.261	0.39	0.382	0.384	0.376	0.376	0.386	0.374	0.387	0.38	0.368	0.38	0.386	0.389	0.381	0.376	0.388	0.385	0.372	0.384	0.397
00:02:15	0.415	0.401	0.394	0.4	0.402	0.38	0.387	0.386	0.262	0.287	0.258	0.254	0.391	0.38	0.386	0.379	0.377	0.405	0.375	0.384	0.377	0.369	0.375	0.388	0.389	0.382	0.377	0.39	0.387	0.373	0.385	0.396
00:02:30	0.41	0.402	0.389	0.396	0.399	0.379	0.387	0.387	0.251	0.275	0.249	0.245	0.392	0.377	0.388	0.378	0.376	0.402	0.376	0.384	0.379	0.366	0.376	0.39	0.387	0.379	0.375	0.389	0.387	0.369	0.388	0.397
00:02:45	0.407	0.4	0.391	0.402	0.401	0.378	0.388	0.39	0.242	0.259	0.239	0.24	0.392	0.378	0.388	0.374	0.374	0.375	0.376	0.387	0.378	0.364	0.376	0.392	0.388	0.378	0.376	0.39	0.391	0.368	0.391	0.399
00:03:00	0.41	0.397	0.387	0.4	0.398	0.377	0.388	0.388	0.231	0.252	0.231	0.235	0.392	0.378	0.391	0.377	0.377	0.414	0.373	0.387	0.377	0.365	0.377	0.39	0.388	0.38	0.374	0.391	0.393	0.368	0.391	0.401
00:03:15	0.408	0.399	0.388	0.406	0.397	0.377	0.381	0.395	0.22	0.244	0.228	0.235	0.392	0.376	0.388	0.376	0.371	0.374	0.371	0.39	0.377	0.36	0.378	0.395	0.386	0.379	0.373	0.394	0.395	0.365	0.394	0.399
00:03:30	0.408	0.398	0.391	0.419	0.399	0.379	0.384	0.398	0.213	0.24	0.221	0.23	0.392	0.377	0.394	0.377	0.372	0.373	0.373	0.388	0.377	0.368	0.382	0.397	0.385	0.382	0.375	0.399	0.395	0.369	0.394	0.403
00:03:45	0.41	0.407	0.394	0.417	0.397	0.38	0.381	0.399	0.207	0.233	0.218	0.226	0.393	0.377	0.395	0.382	0.372	0.409	0.371	0.391	0.377	0.366	0.384	0.397	0.385	0.381	0.375	0.402	0.397	0.372	0.395	0.402
00:04:00	0.414	0.399	0.396	0.415	0.393	0.378	0.386	0.404	0.206	0.227	0.212	0.218	0.393	0.377	0.4	0.38	0.372	0.373	0.375	0.396	0.379	0.367	0.387	0.398	0.385	0.378	0.371	0.404	0.398	0.372	0.392	0.405
00:04:15	0.407	0.402	0.395	0.411	0.396	0.374	0.384	0.406	0.204	0.223	0.205	0.213	0.392	0.374	0.402	0.388	0.374	0.388	0.375	0.397	0.381	0.366	0.394	0.397	0.384	0.376	0.372	0.406	0.4	0.378	0.395	0.401
00:04:30	0.419	0.401	0.397	0.409	0.394	0.378	0.384	0.406	0.201	0.218	0.2	0.205	0.394	0.377	0.402	0.396	0.377	0.372	0.37	0.392	0.382	0.37	0.395	0.397	0.385	0.381	0.374	0.406	0.399	0.384	0.393	0.405
00:04:45	0.408	0.395	0.393	0.407	0.397	0.379	0.387	0.407	0.2	0.212	0.194	0.197	0.396	0.376	0.404	0.398	0.371	0.373	0.37	0.397	0.385	0.373	0.395	0.396	0.386	0.38	0.373	0.402	0.399	0.39	0.391	0.402
00:05:00	0.419	0.399	0.397	0.409	0.397	0.377	0.386	0.409	0.195	0.207	0.184	0.193	0.395	0.379	0.404	0.401	0.371	0.37	0.374	0.398	0.385	0.375	0.397	0.398	0.386	0.378	0.37	0.404	0.4	0.395	0.393	0.404
C18:0	MCAD				SCAD				VLCAD				ACAD10 WT				ACAD10 A*				ACAD11 WT				ACAD11 A*				No Enzyme
00:00:00	0.427	0.416	0.419	0.365	0.404	0.381	0.4	0.4	0.396	0.403	0.384	0.335	0.379	0.411	0.394	0.399	0.405	0.371	0.381	0.404	0.399	0.384	0.381	0.403	0.417	0.397	0.383	0.4	0.392	0.385	0.404	0.403
00:00:15	0.433	0.418	0.397	0.385	0.39	0.377	0.394	0.406	0.346	0.335	0.332	0.317	0.386	0.405	0.394	0.397	0.396	0.378	0.384	0.39	0.381	0.369	0.38	0.395	0.408	0.389	0.374	0.391	0.383	0.38	0.397	0.406
00:00:30	0.421	0.414	0.395	0.382	0.393	0.381	0.384	0.395	0.31	0.308	0.307	0.295	0.385	0.403	0.39	0.393	0.393	0.376	0.382	0.38	0.377	0.371	0.378	0.394	0.408	0.382	0.371	0.394	0.382	0.381	0.394	0.403
00:00:45	0.41	0.411	0.392	0.382	0.389	0.379	0.388	0.394	0.278	0.284	0.287	0.278	0.384	0.404	0.386	0.392	0.395	0.371	0.379	0.38	0.375	0.375	0.377	0.395	0.4	0.38	0.371	0.396	0.383	0.383	0.399	0.408
00:01:00	0.416	0.416	0.396	0.386	0.388	0.377	0.386	0.398	0.248	0.26	0.261	0.258	0.386	0.403	0.388	0.392	0.393	0.368	0.378	0.382	0.374	0.371	0.379	0.394	0.401	0.379	0.371	0.4	0.384	0.388	0.4	0.412
00:01:15	0.417	0.415	0.396	0.387	0.382	0.381	0.393	0.397	0.228	0.235	0.238	0.238	0.384	0.403	0.39	0.391	0.387	0.366	0.38	0.387	0.368	0.372	0.376	0.396	0.399	0.382	0.371	0.4	0.387	0.39	0.401	0.416
00:01:30	0.418	0.417	0.399	0.393	0.382	0.386	0.397	0.406	0.205	0.211	0.221	0.225	0.385	0.406	0.393	0.39	0.384	0.364	0.383	0.391	0.373	0.376	0.378	0.4	0.4	0.379	0.372	0.399	0.383	0.392	0.403	0.417
00:01:45	0.415	0.411	0.401	0.393	0.382	0.385	0.399	0.398	0.186	0.191	0.201	0.206	0.384	0.404	0.397	0.393	0.383	0.363	0.384	0.393	0.377	0.375	0.382	0.401	0.4	0.38	0.374	0.401	0.384	0.391	0.404	0.414
00:02:00	0.417	0.412	0.397	0.395	0.384	0.39	0.399	0.402	0.173	0.176	0.186	0.193	0.386	0.402	0.393	0.393	0.383	0.365	0.382	0.397	0.374	0.379	0.382	0.403	0.4	0.38	0.376	0.4	0.387	0.397	0.402	0.416
00:02:15	0.418	0.412	0.397	0.399	0.389	0.389	0.398	0.399	0.161	0.162	0.172	0.178	0.389	0.404	0.394	0.395	0.385	0.366	0.386	0.396	0.369	0.38	0.384	0.401	0.397	0.382	0.376	0.397	0.383	0.394	0.401	0.419
00:02:30	0.413	0.408	0.398	0.397	0.39	0.392	0.4	0.401	0.149	0.15	0.158	0.169	0.385	0.405	0.395	0.395	0.383	0.368	0.389	0.397	0.368	0.381	0.388	0.402	0.399	0.381	0.377	0.399	0.382	0.399	0.406	0.416
00:02:45	0.411	0.406	0.396	0.399	0.393	0.392	0.402	0.401	0.141	0.141	0.148	0.158	0.386	0.402	0.396	0.394	0.384	0.368	0.392	0.399	0.372	0.385	0.388	0.401	0.398	0.383	0.38	0.398	0.383	0.396	0.401	0.418
00:03:00	0.419	0.411	0.403	0.397	0.393	0.393	0.401	0.401	0.139	0.138	0.141	0.153	0.389	0.401	0.396	0.394	0.386	0.371	0.39	0.396	0.374	0.389	0.392	0.399	0.396	0.382	0.382	0.395	0.383	0.399	0.405	0.419
00:03:15	0.418	0.407	0.396	0.396	0.396	0.394	0.401	0.419	0.139	0.139	0.136	0.149	0.389	0.402	0.396	0.395	0.386	0.369	0.391	0.397	0.377	0.387	0.391	0.399	0.4	0.383	0.382	0.396	0.383	0.4	0.404	0.417
00:03:30	0.411	0.41	0.397	0.399	0.398	0.395	0.397	0.403	0.138	0.138	0.135	0.143	0.393	0.398	0.397	0.396	0.385	0.373	0.394	0.399	0.379	0.394	0.392	0.398	0.398	0.389	0.386	0.396	0.385	0.397	0.404	0.422
00:03:45	0.415	0.411	0.395	0.396	0.396	0.397	0.401	0.401	0.139	0.14	0.137	0.142	0.395	0.402	0.394	0.396	0.384	0.376	0.393	0.401	0.382	0.395	0.392	0.397	0.393	0.389	0.384	0.395	0.381	0.398	0.405	0.418
00:04:00	0.412	0.407	0.394	0.397	0.397	0.395	0.4	0.397	0.141	0.139	0.137	0.146	0.394	0.401	0.396	0.396	0.387	0.376	0.393	0.399	0.387	0.395	0.393	0.398	0.397	0.395	0.388	0.397	0.383	0.395	0.403	0.419
00:04:15	0.413	0.41	0.394	0.396	0.399	0.395	0.398	0.398	0.141	0.14	0.137	0.147	0.394	0.397	0.398	0.395	0.388	0.379	0.394	0.4	0.387	0.396	0.39	0.397	0.395	0.396	0.387	0.396	0.383	0.396	0.402	0.417
00:04:30	0.41	0.405	0.393	0.396	0.4	0.393	0.397	0.396	0.141	0.142	0.138	0.145	0.396	0.4	0.392	0.396	0.386	0.379	0.394	0.399	0.387	0.397	0.392	0.395	0.396	0.393	0.386	0.394	0.385	0.398	0.403	0.419
00:04:45	0.414	0.402	0.395	0.395	0.4	0.395	0.4	0.397	0.143	0.141	0.137	0.143	0.399	0.4	0.393	0.396	0.387	0.382	0.392	0.398	0.388	0.396	0.391	0.396	0.394	0.396	0.386	0.391	0.385	0.398	0.401	0.417
00:05:00	0.412	0.411	0.396	0.393	0.401	0.396	0.399	0.395	0.143	0.142	0.138	0.145	0.396	0.401	0.396	0.396	0.384	0.385	0.393	0.4	0.391	0.395	0.39	0.394	0.396	0.396	0.387	0.396	0.384	0.398	0.402	0.417
C22:0	MCAD				SCAD				VLCAD				ACAD10 WT				ACAD10 A*				ACAD11 WT				ACAD11 A*				No Enzyme
00:00:00	0.429	0.478	0.468	0.444	0.438	0.479	0.473	0.453	0.421	0.457	0.459	0.464	0.406	0.449	0.422	0.423	0.44	0.466	0.453	0.458	0.431	0.373	0.381	0.406	0.422	0.374	0.363	0.419	0.468	0.424	0.447	0.433
00:00:15	0.448	0.484	0.471	0.476	0.444	0.481	0.47	0.461	0.412	0.436	0.438	0.442	0.398	0.413	0.419	0.41	0.427	0.437	0.45	0.458	0.411	0.375	0.384	0.406	0.393	0.358	0.363	0.418	0.481	0.431	0.453	0.448
00:00:30	0.449	0.478	0.464	0.469	0.439	0.483	0.466	0.472	0.409	0.406	0.416	0.412	0.393	0.414	0.416	0.398	0.392	0.417	0.423	0.452	0.383	0.387	0.382	0.413	0.402	0.36	0.365	0.422	0.485	0.436	0.456	0.442
00:00:45	0.448	0.485	0.466	0.466	0.433	0.488	0.471	0.462	0.385	0.388	0.406	0.395	0.388	0.415	0.423	0.407	0.392	0.403	0.4	0.439	0.385	0.427	0.389	0.419	0.407	0.365	0.372	0.42	0.487	0.433	0.455	0.438
00:01:00	0.447	0.476	0.458	0.461	0.432	0.485	0.466	0.459	0.363	0.38	0.397	0.387	0.391	0.421	0.43	0.405	0.405	0.387	0.383	0.442	0.388	0.401	0.386	0.426	0.406	0.369	0.373	0.423	0.49	0.431	0.452	0.439
00:01:15	0.445	0.473	0.452	0.466	0.429	0.481	0.469	0.456	0.344	0.372	0.391	0.38	0.401	0.418	0.435	0.413	0.404	0.385	0.392	0.437	0.389	0.403	0.389	0.425	0.403	0.378	0.376	0.428	0.491	0.433	0.447	0.435
00:01:30	0.446	0.478	0.455	0.452	0.429	0.477	0.463	0.457	0.329	0.369	0.384	0.372	0.409	0.419	0.431	0.409	0.409	0.388	0.403	0.447	0.396	0.411	0.388	0.429	0.406	0.378	0.377	0.427	0.49	0.433	0.444	0.432
00:01:45	0.44	0.474	0.442	0.455	0.423	0.476	0.46	0.448	0.321	0.362	0.369	0.367	0.412	0.425	0.436	0.412	0.409	0.391	0.402	0.448	0.396	0.413	0.387	0.429	0.411	0.37	0.378	0.429	0.486	0.428	0.44	0.428
00:02:00	0.435	0.473	0.438	0.454	0.417	0.47	0.451	0.441	0.315	0.358	0.363	0.36	0.418	0.42	0.432	0.418	0.413	0.395	0.41	0.449	0.395	0.424	0.388	0.43	0.414	0.372	0.386	0.436	0.482	0.426	0.44	0.428
00:02:15	0.431	0.461	0.433	0.451	0.413	0.466	0.454	0.433	0.31	0.354	0.354	0.352	0.438	0.425	0.432	0.422	0.42	0.399	0.41	0.448	0.405	0.405	0.388	0.429	0.414	0.375	0.389	0.433	0.475	0.425	0.44	0.427
00:02:30	0.422	0.455	0.435	0.445	0.409	0.468	0.459	0.433	0.308	0.35	0.34	0.344	0.435	0.425	0.437	0.428	0.419	0.4	0.415	0.452	0.408	0.403	0.393	0.422	0.415	0.371	0.394	0.433	0.476	0.422	0.44	0.426
00:02:45	0.412	0.451	0.428	0.434	0.4	0.473	0.462	0.428	0.304	0.346	0.341	0.343	0.435	0.42	0.429	0.431	0.421	0.401	0.42	0.449	0.417	0.416	0.394	0.424	0.418	0.373	0.396	0.437	0.473	0.423	0.442	0.425
00:03:00	0.409	0.447	0.429	0.443	0.401	0.473	0.468	0.431	0.298	0.337	0.331	0.335	0.445	0.422	0.427	0.432	0.425	0.405	0.414	0.45	0.422	0.414	0.392	0.419	0.419	0.376	0.395	0.44	0.472	0.421	0.441	0.425
00:03:15	0.412	0.452	0.428	0.442	0.409	0.472	0.466	0.43	0.288	0.333	0.321	0.326	0.48	0.424	0.427	0.43	0.419	0.406	0.422	0.447	0.43	0.418	0.39	0.422	0.416	0.375	0.403	0.439	0.469	0.42	0.44	0.426
00:03:30	0.413	0.455	0.435	0.441	0.413	0.482	0.469	0.434	0.276	0.332	0.312	0.324	0.445	0.428	0.431	0.432	0.419	0.408	0.415	0.45	0.43	0.422	0.393	0.426	0.418	0.388	0.398	0.431	0.466	0.422	0.44	0.426
00:03:45	0.408	0.456	0.424	0.433	0.416	0.487	0.474	0.435	0.272	0.324	0.301	0.316	0.447	0.434	0.432	0.431	0.419	0.41	0.421	0.449	0.437	0.422	0.39	0.428	0.416	0.395	0.399	0.433	0.464	0.419	0.441	0.425
00:04:00	0.414	0.458	0.43	0.442	0.419	0.493	0.468	0.434	0.254	0.316	0.298	0.305	0.443	0.427	0.437	0.435	0.412	0.414	0.418	0.446	0.433	0.424	0.393	0.425	0.415	0.407	0.401	0.431	0.464	0.42	0.44	0.423
00:04:15	0.414	0.454	0.429	0.433	0.421	0.492	0.471	0.44	0.254	0.317	0.289	0.305	0.442	0.427	0.431	0.434	0.413	0.421	0.422	0.447	0.426	0.426	0.393	0.433	0.419	0.415	0.399	0.428	0.465	0.423	0.439	0.424
00:04:30	0.42	0.458	0.425	0.437	0.422	0.49	0.47	0.438	0.241	0.31	0.284	0.298	0.421	0.423	0.419	0.433	0.414	0.427	0.419	0.444	0.429	0.437	0.393	0.428	0.414	0.41	0.402	0.433	0.463	0.418	0.439	0.423
00:04:45	0.422	0.457	0.426	0.434	0.427	0.49	0.472	0.437	0.232	0.308	0.277	0.291	0.418	0.431	0.42	0.437	0.424	0.435	0.417	0.449	0.432	0.438	0.396	0.432	0.419	0.402	0.399	0.43	0.467	0.421	0.44	0.423
00:05:00	0.428	0.457	0.427	0.434	0.425	0.489	0.479	0.442	0.221	0.3	0.273	0.289	0.441	0.431	0.421	0.436	0.414	0.436	0.414	0.447	0.434	0.439	0.39	0.424	0.42	0.397	0.396	0.431	0.464	0.419	0.438	0.422
no sub	MCAD				SCAD				VLCAD				ACAD10 WT				ACAD10 A*				ACAD11 WT				ACAD11 A*				No Enzyme
00:00:00	0.442	0.435	0.415	0.441	0.426	0.413	0.443	0.439	0.463	0.433	0.398	0.374	0.397	0.406	0.389	0.407	0.464	0.44	0.418	0.413	0.406	0.397	0.415	0.379	0.4	0.414	0.408	0.398	0.473	0.469	0.458	0.47
00:00:15	0.446	0.453	0.438	0.452	0.434	0.414	0.43	0.443	0.432	0.421	0.371	0.363	0.389	0.408	0.375	0.38	0.438	0.423	0.425	0.416	0.387	0.381	0.384	0.371	0.397	0.412	0.39	0.378	0.469	0.469	0.459	0.464
00:00:30	0.452	0.449	0.438	0.454	0.436	0.411	0.43	0.437	0.42	0.4	0.374	0.364	0.39	0.412	0.381	0.376	0.427	0.406	0.415	0.411	0.389	0.385	0.384	0.378	0.403	0.406	0.389	0.383	0.481	0.473	0.463	0.461
00:00:45	0.459	0.447	0.43	0.443	0.435	0.412	0.428	0.435	0.417	0.388	0.371	0.365	0.391	0.412	0.388	0.382	0.413	0.393	0.4	0.392	0.386	0.383	0.388	0.382	0.402	0.404	0.388	0.383	0.476	0.472	0.466	0.46
00:01:00	0.458	0.444	0.43	0.447	0.432	0.416	0.426	0.432	0.422	0.388	0.37	0.365	0.393	0.408	0.388	0.378	0.401	0.388	0.382	0.373	0.389	0.386	0.39	0.384	0.399	0.406	0.383	0.38	0.479	0.467	0.47	0.458
00:01:15	0.452	0.441	0.43	0.438	0.425	0.412	0.42	0.431	0.413	0.39	0.373	0.371	0.4	0.407	0.389	0.384	0.401	0.387	0.371	0.36	0.387	0.388	0.392	0.387	0.402	0.407	0.387	0.384	0.478	0.469	0.472	0.465
00:01:30	0.459	0.438	0.428	0.442	0.427	0.412	0.419	0.422	0.418	0.386	0.373	0.376	0.4	0.408	0.388	0.383	0.404	0.384	0.368	0.36	0.389	0.388	0.394	0.385	0.401	0.407	0.389	0.382	0.471	0.469	0.47	0.464
00:01:45	0.46	0.437	0.428	0.436	0.423	0.413	0.421	0.414	0.415	0.39	0.377	0.375	0.398	0.406	0.389	0.386	0.408	0.384	0.379	0.369	0.388	0.389	0.391	0.385	0.402	0.407	0.391	0.382	0.463	0.465	0.468	0.466
00:02:00	0.457	0.438	0.429	0.43	0.414	0.411	0.412	0.411	0.415	0.386	0.378	0.382	0.398	0.406	0.386	0.383	0.411	0.387	0.375	0.371	0.388	0.388	0.391	0.385	0.404	0.41	0.394	0.382	0.458	0.46	0.467	0.47
00:02:15	0.464	0.433	0.421	0.419	0.405	0.41	0.41	0.396	0.412	0.39	0.385	0.38	0.4	0.406	0.388	0.391	0.409	0.384	0.377	0.37	0.389	0.392	0.389	0.387	0.406	0.408	0.394	0.387	0.458	0.458	0.469	0.469
00:02:30	0.458	0.425	0.416	0.419	0.403	0.402	0.404	0.393	0.412	0.391	0.388	0.381	0.401	0.405	0.386	0.389	0.413	0.391	0.382	0.375	0.39	0.395	0.393	0.389	0.406	0.41	0.395	0.389	0.455	0.458	0.466	0.472
00:02:45	0.448	0.429	0.414	0.413	0.397	0.406	0.391	0.388	0.417	0.395	0.386	0.379	0.402	0.404	0.388	0.381	0.41	0.39	0.383	0.377	0.392	0.395	0.389	0.39	0.41	0.411	0.396	0.391	0.457	0.456	0.464	0.473
00:03:00	0.446	0.423	0.413	0.412	0.396	0.396	0.393	0.384	0.416	0.394	0.392	0.381	0.397	0.401	0.385	0.389	0.41	0.392	0.382	0.378	0.391	0.395	0.389	0.391	0.407	0.41	0.397	0.394	0.455	0.458	0.464	0.47
00:03:15	0.444	0.412	0.402	0.404	0.397	0.391	0.387	0.39	0.419	0.397	0.395	0.384	0.398	0.403	0.381	0.391	0.414	0.39	0.388	0.38	0.391	0.4	0.392	0.395	0.406	0.411	0.401	0.396	0.455	0.453	0.458	0.471
00:03:30	0.441	0.411	0.398	0.403	0.394	0.388	0.39	0.385	0.422	0.396	0.401	0.388	0.398	0.403	0.384	0.389	0.411	0.396	0.382	0.381	0.391	0.403	0.389	0.396	0.409	0.41	0.398	0.397	0.458	0.457	0.452	0.468
00:03:45	0.441	0.4	0.397	0.406	0.39	0.385	0.392	0.386	0.427	0.402	0.396	0.38	0.401	0.402	0.384	0.389	0.413	0.401	0.387	0.381	0.393	0.403	0.393	0.4	0.411	0.414	0.404	0.399	0.455	0.46	0.456	0.466
00:04:00	0.433	0.406	0.391	0.406	0.393	0.387	0.386	0.392	0.426	0.401	0.402	0.384	0.397	0.401	0.388	0.391	0.409	0.399	0.387	0.383	0.397	0.406	0.395	0.403	0.411	0.415	0.405	0.401	0.455	0.461	0.454	0.461
00:04:15	0.426	0.411	0.399	0.41	0.393	0.383	0.385	0.397	0.434	0.4	0.405	0.378	0.403	0.399	0.391	0.39	0.413	0.398	0.392	0.387	0.395	0.41	0.399	0.409	0.413	0.416	0.406	0.404	0.453	0.459	0.449	0.461
00:04:30	0.435	0.409	0.394	0.407	0.387	0.379	0.381	0.403	0.434	0.404	0.403	0.38	0.397	0.402	0.395	0.388	0.409	0.398	0.389	0.382	0.397	0.41	0.398	0.409	0.414	0.415	0.408	0.401	0.46	0.457	0.453	0.459
00:04:45	0.43	0.411	0.394	0.413	0.395	0.375	0.387	0.405	0.436	0.404	0.401	0.379	0.399	0.4	0.395	0.396	0.41	0.398	0.39	0.383	0.398	0.41	0.407	0.41	0.417	0.415	0.408	0.405	0.456	0.461	0.451	0.458
00:05:00	0.446	0.411	0.402	0.415	0.401	0.377	0.384	0.404	0.442	0.407	0.402	0.383	0.406	0.399	0.402	0.395	0.409	0.398	0.395	0.385	0.401	0.413	0.407	0.411	0.418	0.415	0.408	0.4	0.457	0.46	0.45	0.455

## Sheet: Fig. 1e
	ACADM	ACADS	ACADVL	ACAD11	ACAD10	no enzyme				Statistical Tests
4-PH-CoA (abs 259 nm)	34.59	34.55	34.32	5.87	25.13	34.58	Replicate 1			Dunnett's multiple comparisons test	Adjusted P Value
	34.81	34.79	34.33	6.23	18.86	35.59	Replicate 2			No enzyme vs. ACADS	>0.9999
	34.43	34.87	34.11	6.99	18.98	35.83	Replicate 3			No enzyme vs. ACADM	>0.9999
										No enzyme vs. ACADVL	>0.9999
	ACADM	ACADS	ACADVL	ACAD11	ACAD10	no enzyme				No enzyme vs. ACAD10	<0.0001
2-hexenoyl-CoA (abs 259 nm)	0	0	0	40.4297	33.5613	0	Replicate 1			No enzyme vs. ACAD11	<0.0001
	0.1149	0	0	41.2001	48.2507	0.3675	Replicate 2
	0.1138	0	0	41.0529	47.0951	0	Replicate 3

## Sheet: Fig. 1f
Kinase domain
[4-HV-CoA] (μM)	WT						K*
762.185	16.315	16.0184	14.2539	15.8877	15.0304	15.7296	0.845267	-0.21463	-0.63064
508.123	18.1653	17.4244	17.0572	18.3748	17.7966	15.4101	0.230937	-0.07786	-0.15308
381.092	15.5442	15.9871	15.1832	17.3274	15.6354	15.4102	0.716982	-0.34366	-0.37332
190.546	16.0709	16.9099	14.6434	16.205	14.7359	14.3998	-0.07985	-0.27933	0.359181
95.2731	10.7338	10.351	9.97291	10.5184	10.3258	10.1512	0.511002	-0.23879	-0.27221
47.6366	5.63161	3.12463	5.72186	5.4449	4.73102	4.58756	-1.13749	1.03238	0.105111

## Sheet: Fig. 1g
ACAD domain
[4-PV-CoA] (μM)	WT			A*
1138.66	9.552	11.0182	10.52	-0.26003	-0.4198	0.679825
569.328	9.47055	10.636	8.76566	-0.14411	-0.03133	0.175439
284.664	9.21366	10.1629	9.31704	-0.33521	-0.01566	0.350877
142.332	8.349	9.89035	8.64975	-0.47619	0.125313	0.350877
71.166	6.2312	7.19925	6.62594	-0.50752	-0.08459	0.592105
35.583	4.07895	4.18233	4.81203	-0.15977	0.253759	-0.09398
17.7915	2.0614	-0.15664	3.91291	-0.10965	-0.10965	0.219298
0	0.241228	0.899123	6.50063	0.184837	-0.31328	0.128446
