# Supplementary material for: ACAD10 and ACAD11 enable mammalian 4-hydroxy acid lipid catabolism
Source: Nat Struct Mol Biol. 2025 Jun 19;32(9):1622–32. doi: 10.1038/s41594-025-01596-4 (PMC12440821; doi:10.1038/s41594-025-01596-4)
Supplement: Supplementary file 6 — Statistical source data. [file 41594_2025_1596_MOESM6_ESM.xlsx]

## Sheet: Fig. 2b, 2c
MW	MOL. FORM	RT	METABOLITE	Samples																	Statistical Tests
																		Condition	Hepa1-6 Cell line		M+3 Propionyl-CoA Levels
823.1	C24H40N7O17P3S	15.68	Propionyl CoA	1A	1B	1C	2A	2B	2C	3A	3B	3C	4A	4B	4C		1	0 mM [13C5]-4-HV	Wild type		Source of Variation	P value
			C12 PARENT	43074.4	23051	31998.1	24634.5	12758.7	15024.8	35554	13251.5	23828.5	15302.9	14154.1	15659.2		2	0 mM [13C5]-4-HV	Wild type		Interaction	0.9865
			C13-label-1	12782.1	11657.6	14378.5	8073.67	4576.54	7610.76	11788.3	7244.09	11911.9	4151.17	8025.66	4187.79		3	5 mM [13C5]-4-HV	ACAD10/11 DKO-a		Row Factor	0.34
			C13-label-2	1094.7	821.2	0	0	0	909.14	2002.82	0	1258.14	0	0	0		4	5 mM [13C5]-4-HV	ACAD10/11 DKO-a		Column Factor	0.1163
			C13-label-3	0	0	0	0	0	0	5225.29	1598.45	2322.94	0	0	0
			Total protein mass (mg)	1.56	1.6818	1.3872	1.2572	1.222	0.9324	1.4663	1.7685	1.4862	1.3667	1.3532	0.964						M+3 Propionyl-CoA Levels	WT	DKO
																	A	Experimental replicate 1			Fisher's LSD Test	P value	P value
			Signal norm. to mg protein	1A	1B	1C	2A	2B	2C	3A	3B	3C	4A	4B	4C		B	Experimental replicate 2			-4HV - +4HV	<0.0001	>0.9999
			M+0	27611.8	13706.2	23066.7	19594.7	10440.8	16114.1	24247.4	7493.1	16033.2	11196.9	10459.7	16244		C	Experimental replicate 3
			M+1	8193.66	6931.61	10365.2	6421.95	3745.12	8162.55	8039.46	4096.18	8014.98	3037.37	5930.87	4344.18
			M+2	701.731	488.286	0	0	0	975.054	1365.9	0	846.548	0	0	0
			M+3	0	0	0	0	0	0	3563.59	903.845	1563.01	0	0	0
			Sum Total	36507.2	21126.1	33431.8	26016.7	14186	25251.7	37216.4	12493.1	26457.7	14234.3	16390.6	20588.2
			Fraction labeled (relative to total)	1A	1B	1C	2A	2B	2C	3A	3B	3C	4A	4B	4C
			M+0	0.756338	0.64878	0.689962	0.75316	0.735998	0.638139	0.651526	0.599778	0.605992	0.786616	0.638154	0.788997
			M+1	0.22444	0.328107	0.310038	0.24684	0.264002	0.323247	0.21602	0.327875	0.302936	0.213384	0.361846	0.211003
			M+2	0.0192217	0.023113	0	0	0	0.0386134	0.0367016	0	0.0319963	0	0	0
			M+3	0	0	0	0	0	0	0.0957533	0.0723474	0.0590756	0	0	0
			Total	1	1	1	1	1	1	1	1	1	1	1	1
			Avg Fraction labeled (relative to total)	Avg	SD		Avg	SD		Avg	SD		Avg	SD
			M+0	0.69836	0.0443103		0.709099	0.0506631		0.619099	0.0230693		0.737922	0.0705534
			M+1	0.287528	0.0452162		0.27803	0.0327324		0.282277	0.0479444		0.262078	0.0705534
			M+2	0.0141116	0.010104		0.0128711	0.0182025		0.0228993	0.0163058		0	0
			M+3	0	0		0	0		0.0757255	0.0151629		0	0

## Sheet: Fig. 2d
MW	MOL. FORM	RT	METABOLITE	Sample		Note: Data reported in Fig. 2d and Fig. 4c are from the same experiment																	Sample
																							Šídák's multiple comparisons test	Adjusted P Value
				WT			WT			ACAD10/11 DKO-a			ACAD10/11 DKO-a			ACAD10/11 DKO-b			ACAD10/11 DKO-b				0 mM 4HV - 10 mM 4HV
				0 mM 4-HV			10 mM 4-HV			0 mM 4-HV			10 mM 4-HV			0 mM 4-HV			10 mM 4-HV				Wild-type	<0.0001
947.1	C26H45N7O21P4S	15.6	4-phosphovaleryl-CoA	1A	1B	1C	8A	8B	8C	6A	6B	6C	13A	13B	13C	7A	7B	7C	14A	14B	14C		Acad10/11 DKO1	0.9963
			C12 PARENT	0	0	0	35119.8	23915.9	14192.3	0	0	0	1339	389.1	0	0	0	0	0	0	0		Acad10/11 DKO2	>0.9999
			C13-label-1	0	0	0	11240.2	7427.58	4847.15	0	0	0	0	0	0	0	0	0	0	0	0
			Sum	0	0	0	46360	31343.5	19039.4	0	0	0	1339	389.1	0	0	0	0	0	0	0
			Protein mass (µg)	826.513	773.718	777.206	878.963	744.431	804.593	626.441	442.428	629.557	660.591	435.393	665.307	663.497	534.416	747.129	771.686	530.899	925.492
			Normalized (Signal/protein)	0	0	0	52.744	42.104	23.6634	0	0	0	2.02697	0.893675	0	0	0	0	0	0	0
			Average normalized intensity	0			39.5038			0			0.973549			0			0
			SD	0			14.7136			0			1.01584			0			0
