# Supplementary material for: ACAD10 and ACAD11 enable mammalian 4-hydroxy acid lipid catabolism
Source: Nat Struct Mol Biol. 2025 Jun 19;32(9):1622–32. doi: 10.1038/s41594-025-01596-4 (PMC12440821; doi:10.1038/s41594-025-01596-4)
Supplement: Supplementary file 7 — Statistical source data. [file 41594_2025_1596_MOESM7_ESM.xlsx]

## Sheet: Fig. 3c
	ACAD11 WT			ACAD11 K*			ACAD10 WT			ACAD10 K*			No enzyme
No substrate	5407	5748	5144	5356	4196	4360	7039	5507	6646	8751	8084	7705	3151	7673	7484
4-HV-CoA	200227	179543	193623	20439	20954	18544	231362	235789	253363	24779	25587	25025	15249	13392	14933
Free 4-OH C5	5039	4465	5867	4809	4562	4196	5423	6048	6443	8508	7611	8255	7028	6599	2673
Statistical Tests
Šídák's multiple comparisons test
4-HV-CoA	Adjusted P Value
No enzyme vs. ACAD10 WT	<0.0001
No enzyme vs. ACAD10 K*	0.072
No enzyme vs. ACAD11 WT	<0.0001
No enzyme vs. ACAD11 K*	0.5949
4-HV	Adjusted P Value
No enzyme vs. ACAD10 WT	0.9999
No enzyme vs. ACAD10 K*	0.9481
No enzyme vs. ACAD11 WT	>0.9999
No enzyme vs. ACAD11 K*	0.9991

## Sheet: Fig. 3f-h
	4-hydroxyvaleryl-CoA			4-phosphovaleryl-CoA			2-pentenoyl-CoA				Statistical Tests	4-hydroxyvaleryl-CoA levels	4-phosphovaleryl-CoA levels	2-pentenoyl-CoA levels
ACAD11 R626A	0	2.8251	0.5033	37.5087	33.4422	40.4326	0	0	0		Dunnett's multiple comparisons test	Adjusted P Value	Adjusted P Value	Adjusted P Value
ACAD11 R626K	0.3471	3.3512	0.8031	36.8244	32.6301	38.5052	0	0	0		WT vs. K*	<0.0001	0.0263	<0.0001
ACAD11 R626L	0.6093	3.7126	0.8514	36.7529	32.473	37.0329	0	0	1.4801		WT vs. A*	0.9987	<0.0001	<0.0001
ACAD11 R637A	0.601	3.8409	0.8685	36.2578	32.6466	36.5577	3.7696	0	2.0651		WT vs. R626A	0.9986	<0.0001	<0.0001
ACAD11 R637K	0.5767	4.4901	1.1626	8.4325	17.9477	9.4686	24.8382	13.3446	23.7278		WT vs. R626K	>0.9999	<0.0001	<0.0001
ACAD11 R637L	0.6632	4.9901	1.7895	35.442	30.6284	35.1612	4.8224	6.276	2.8686		WT vs. R626L	>0.9999	<0.0001	<0.0001
ACAD11 H634A	0.447	3.8245	1.3588	36.0737	32.6487	36.2993	3.834	1.637	2.2264		WT vs. R637A	>0.9999	<0.0001	<0.0001
ACAD11 H597A	0.6265	4.9558	2.194	26.7244	31.5879	29.6989	19.4361	8.4868	14.3594		WT vs. R637K	>0.9999	0.3158	<0.0001
ACAD11 WT	0.4496	5.1814	0.8479	6.0521	10.2186	5.921	48.0769	39.0751	46.2743		WT vs. R637L	>0.9999	<0.0001	<0.0001
ACAD11 K*	31.6591	36.2257	29.6465	0	0	0	2.4841	0	0.7848		WT vs. H634A	>0.9999	<0.0001	<0.0001
ACAD11 A*	1.0164	6.1987	2.3872	36.3246	30.4375	34.782	0	0	0		WT vs. H597A	>0.9999	<0.0001	<0.0001
No enzyme	32.1501	34.747	29.5705	0	0	0	0	0	0		WT vs. no enzyme	<0.0001	0.0263	<0.0001
	Absorbance reads at 259 nm

## Sheet: Fig. 3i-k
		4-hydroxyvaleryl-CoA			4-phosphovaleryl-CoA			2-pentenoyl-CoA				Statistical Tests
+ FAD	ACAD11 WT	0	0	0	5.2371	5.3923	4.8762	23.4793	23.4213	22.7633		Šídák's multiple comparisons test	4-hydroxyvaleryl-CoA levels	4-phosphovaleryl-CoA levels	2-pentenoyl-CoA levels
	ACAD11 A*	1.2495	4.2177	1.3836	33.3621	32.4049	32.2238	0	0	0		ACAD10	Adjusted P Value	Adjusted P Value	Adjusted P Value
	ACAD11 K*	30.398	31.8875	29.7151	0	0	0	0	0	0		FAD+ vs. no FAD	0.0215	<0.0001	<0.0001
	ACAD10 WT	1.1952	3.6134	1.3249	8.0595	7.0597	7.4043	27.6162	28.76	26.9796		FAD+ vs. dFAD+	0.9683	<0.0001	<0.0001
	ACAD10 A*	1.589	2.9166	1.9302	37.9353	41.0259	36.9348	0	0	0
	ACAD10 K*	36.2784	36.2583	34.3679	0	0	0	0	0	0		ACAD11	Adjusted P Value	Adjusted P Value	Adjusted P Value
	no enzyme	30.1375	30.1493	30.5122	0	0	0	0	0	0		FAD+ vs. no FAD	0.1562	<0.0001	<0.0001
+ 5-deazaFAD	ACAD11 WT	0	1.0377	0	34.6029	33.1351	34.6809	0	0	0		FAD+ vs. dFAD+	0.8792	<0.0001	<0.0001
	ACAD11 A*	1.6104	3.4429	1.2573	33.6448	32.2856	33.778	0	0	0
	ACAD11 K*	31.7681	30.1346	30.6759	0	0	0	0	0	0		No enzyme	Adjusted P Value	Adjusted P Value	Adjusted P Value
	ACAD10 WT	2.0099	1.869	1.7375	39.8163	36.9523	38.9474	0	0	0		FAD+ vs. no FAD	0.9818	>0.9999	>0.9999
	ACAD10 A*	2.8796	2.3266	2.2417	39.1614	41.2937	40.1837	0	0	0		FAD+ vs. dFAD+	0.9839	>0.9999	>0.9999
	ACAD10 K*	37.4888	36.1526	37.7253	0	0	0	0	0	0
	no enzyme	30.4069	29.9858	30.7735	0	0	0	0	0	0
No cofactor	ACAD11 WT	1.1667	1.0269	1.9891	33.3123	33.2417	32.0722	0	0	0
	ACAD11 A*	2.3668	7.4209	3.2113	31.4259	28.7884	31.6317	0	0	0
	ACAD11 K*	29.7966	31.7157	29.8167	0	0	0	0	0	0
	ACAD10 WT	2.3929	6.6603	3.5192	38.5171	38.3302	33.5949	0	0	0
	ACAD10 A*	1.9524	5.3109	2.3116	38.7173	39.8194	35.9912	0	0	0
	ACAD10 K*	36.495	40.422	33.8582	0	0	0	0	0	0
	no enzyme	29.7506	30.2906	30.3669	0	0	0	0	0	0
Time zero - No enzyme	+ 5-deazaFAD	32.773	37.2504	40.5703	0	0	0	0	0	0
	+ FAD	36.4647	37.8704	37.4938	0	0	0	0	0	0
	No cofactor	35.5989	37.589	37.9104	0	0	0	0	0	0
