# Supplementary material for: ACAD10 and ACAD11 enable mammalian 4-hydroxy acid lipid catabolism
Source: Nat Struct Mol Biol. 2025 Jun 19;32(9):1622–32. doi: 10.1038/s41594-025-01596-4 (PMC12440821; doi:10.1038/s41594-025-01596-4)
Supplement: Supplementary file 8 — Statistical source data. [file 41594_2025_1596_MOESM8_ESM.xlsx]

## Sheet: Fig. 4c
MW	MOL. FORM	RT	METABOLITE	Sample																						Statistical Tests
																										Dunnett's multiple comparisons test	Adjusted P Value
				WT			ACAD10 KO-a			ACAD10 KO-b			ACAD11 KO-a			ACAD11 KO-b			ACAD10/11 DKO-a			ACAD10/11 DKO-b				Wild-type vs. Acad10 KO1	0.007
				10 mM 4-HV			10 mM 4-HV			10 mM 4-HV			10 mM 4-HV			10 mM 4-HV			10 mM 4-HV			10 mM 4-HV				Wild-type vs. Acad10 KO2	0.0067
947.1	C26H45N7O21P4S	15.6	4-phosphovaleryl-CoA	8A	8B	8C	9A	9B	9C	10A	10B	10C	11A	11B	11C	12A	12B	12C	13A	13B	13C	14A	14B	14C		Wild-type vs. Acad11 KO1	0.7822
			C12 PARENT	35119.8	23915.9	14192.3	0	484.31	0	0	0	0	45748.5	44763.2	35643.7	58093.4	19901	31132.7	1339	389.1	0	0	0	0		Wild-type vs. Acad11 KO2	0.1748
			C13-label-1	11240.2	7427.58	4847.15	0	0	0	0	0	0	15517.5	15025.5	10221.8	22346.4	7768.02	10900.7	0	0	0	0	0	0		Wild-type vs. Acad10/11 DKO1	0.0081
			Sum	46360	31343.5	19039.4	0	484.31	0	0	0	0	61265.9	59788.7	45865.5	80439.8	27669	42033.4	1339	389.1	0	0	0	0		Wild-type vs. Acad10/11 DKO2	0.0067
			Protein mass (µg)	878.963	744.431	804.593	947.262	634.465	856.248	942.483	553.053	523.856	1371.01	916.121	1144	891.811	651.685	814.642	660.591	435.393	665.307	771.686	530.899	925.492
			Normalized (Signal/protein)	52.744	42.104	23.6634	0	0.763336	0	0	0	0	44.6866	65.2628	40.0921	90.1983	42.4576	51.5974	2.02697	0.893675	0	0	0	0
			Average normalized intensity	39.5038			0.254445			0			50.0139			61.4178			0.973549			0
			SD	14.7136			0.440712			0			13.4043			25.3401			1.01584			0

## Sheet: Fig. 4d
	WT			ACAD10 KO-a			ACAD10 KO-b			ACAD11 KO-a			ACAD11 KO-b			ACAD10/11 DKO-a			ACAD10/11 DKO-b				Statistical Tests
	100 µM 4-HDHA			100 µM 4-HDHA			100 µM 4-HDHA			100 µM 4-HDHA			100 µM 4-HDHA			100 µM 4-HDHA			100 µM 4-HDHA				Dunnett's multiple comparisons test	Adjusted P Value
Molecule	1A	1B	1C	2A	2B	2C	3A	3B	3C	4A	4B	4C	5A	5B	5C	6A	6B	6C	7A	7B	7C		Wild-type vs. Acad10 KO1	0.9945
4-phospho-DHA-CoA	118446	125344	57875	119095	101332	142324	86933	48900	112640	0	0	0	0	0	0	0	0	0	0	0	0		Wild-type vs. Acad10 KO2	0.9948
Protein mass (µg)	2159.96	2273.91	2586.83	2550.26	2340.98	2720.42	2232.96	1803.39	1996.01	4750.32	3002.28	3208.63	2151.19	2221.66	2079.13	1617.41	1886.02	1692.89	2197.27	2095.5	1935.02		Wild-type vs. Acad11 KO1	0.0002
																							Wild-type vs. Acad11 KO2	0.0002
Normalized Raw Peak Intensities																							Wild-type vs. Acad10/11 DKO1	0.0002
Molecule	1A	1B	1C	2A	2B	2C	3A	3B	3C	4A	4B	4C	5A	5B	5C	6A	6B	6C	7A	7B	7C		Wild-type vs. Acad10/11 DKO2	0.0002
Mono-HDHA-CoA	#REF!	#REF!	#REF!	#REF!	#REF!	#REF!	#REF!	#REF!	#REF!	#REF!	#REF!	#REF!	#REF!	#REF!	#REF!	#REF!	#REF!	#REF!	#REF!	#REF!	#REF!
4-phospho-DHA-CoA	54.8371	55.1227	22.3729	46.6991	43.2861	52.3169	38.9317	27.1157	56.4327	0	0	0	0	0	0	0	0	0	0	0	0
	WT			ACAD10 KO-a			ACAD10 KO-b			ACAD11 KO-a			ACAD11 KO-b			ACAD10/11 DKO-a			ACAD10/11 DKO-b
	100 µM 4-HDHA			100 µM 4-HDHA			100 µM 4-HDHA			100 µM 4-HDHA			100 µM 4-HDHA			100 µM 4-HDHA			100 µM 4-HDHA
Average 4-phospho-DHA-CoA	44.1109			47.434			40.8267			0			0			0			0
SD	18.8262			4.56005			14.7501			0			0			0			0
