# Supplementary material for: ACAD10 and ACAD11 enable mammalian 4-hydroxy acid lipid catabolism
Source: Nat Struct Mol Biol. 2025 Jun 19;32(9):1622–32. doi: 10.1038/s41594-025-01596-4 (PMC12440821; doi:10.1038/s41594-025-01596-4)
Supplement: Supplementary file 9 — Statistical source data. [file 41594_2025_1596_MOESM9_ESM.xlsx]

## Sheet: Fig. 5b, 5c
Raw file name	Mouse Line	Mouse ID	Genotype	Sex	10-HDHA	11,12-DiHETE	11,12-DiHETrE	11-HDHA	11-HEPE	11-HETE	11-trans LTD4	12,13-DiHODE	12,13-DiHOME	12,13-EpOME	12-HEPE	12-HETE	12-HHTrE	12-HpETE	12OH-C18:1	12-oxo LTB4	12-OxoETE	13,14-dihydro PGF2a	13-HDHA	13-HODE	13-HOTrE	13-OxoODE	14(15)-EET	14,15 LTE4	14,15-DiHETE	14,15-DiHETrE	14-HDHA	15(16)-EpODE	15-HETE	15-HETrE	15-OxoETE	16-HDHA	16-HETE	17,18-DiHETE	17-HDHA	17-HETE	18-HETE	19(20)-EpDPA	19,20-DiHDPA	2,14-DiHNDA	2,3-dinor-11b PGF2a	20-HDHA	20-HETE	20-hydroxy PGF2a	3OH-C05
4_dMRM_080624_046.mzML	ACAD11	655	WT	M	12.137	0.0009	0.2612	5.6293	0.7981	265.622	0.0373	NA	NA	0.407	20.0779	1060.28	3.7359	0.6604	31.1564	0.1403	4.9014	NA	4.443	NA	NA	NA	76.2108	0.0318	0.0367	0.4914	7.2484	NA	12.4153	9.3324	0.9419	1.7696	0.069	0.1624	0.1069	1.9406	6.9994	1.1798	0.3209	0.0361	0.0725	0.8856	0.5651	0.0431	9.0718
9_dMRM_080624_030.mzML	ACAD11	659	WT	M	NA	0.0016	0.1697	NA	1.1763	615.497	0.0092	0.003	0.3898	0.1592	109.597	3922.7	6.4274	0.8246	13.733	0.1353	11.9139	22.6517	7.8692	4.3473	0.4356	0.7452	NA	NA	0.0472	0.3537	16.5831	0.3638	16.5687	11.2858	0.5969	1.2517	0.1162	0.1454	0.4125	1.1149	2.9245	0.4913	0.3353	0.0118	0.0142	0.4742	0.1241	0.0123	8.8582
11_dMRM_080624_026.mzML	ACAD11	660	WT	M	17.3612	NA	0.2499	6.7571	1.4845	481.194	0.0247	0.0038	0.5753	0.3665	62.9115	3513.15	13.7389	0.2503	12.9669	NA	18.7111	36.3675	3.0984	8.1765	0.6812	1.4447	181.019	NA	0.1104	0.5473	16.0417	0.5004	45.5647	12.4368	0.9797	2.5341	0.3985	0.2616	NA	1.4428	4.3061	1.3203	0.4508	0.0113	NA	0.9291	0.5148	0.0103	10.4546
22_dMRM_080624_056.mzML	ACAD11	661	WT	M	17.9767	0.0051	0.1819	7.6136	0.3475	307.739	0.0112	0.0081	0.3632	0.1305	31.9995	1428.32	4.2921	0.3493	29.2828	0.0906	NA	20.0754	2.2503	4.7033	0.7681	0.7034	88.3098	0.013	0.0699	0.306	11.0929	0.149	11.5389	9.4681	0.2676	0.9777	0.0892	0.2101	0.4494	1.8044	3.9677	0.7022	0.2849	0.0104	0.0201	0.5809	0.5796	0.0274	7.0238
15_dMRM_080624_062.mzML	ACAD11	673	WT	M	18.8513	0.009	0.2618	10.8941	1.6941	394.603	NA	0.0105	0.5175	0.3857	62.5534	1984.21	6.7469	0.0593	21.9379	0.1239	2.9518	4.9537	5.1105	7.6873	0.701	1.5704	53.8794	NA	0.1119	0.5128	11.6185	0.5184	16.3024	9.7258	0.3605	0.7271	0.2667	0.248	0.5864	2.4441	5.181	0.6915	0.2824	0.01	0.056	0.8088	0.361	0.033	10.8358
12_dMRM_080624_054.mzML	ACAD11	682	WT	M	19.9955	0.0011	0.29	8.6361	2.1809	582.411	0.0114	0.008	0.3451	0.2497	91.1454	3891.72	13.8091	0.487	17.3171	0.281	5.6837	18.3605	3.9396	5.316	0.6728	0.9154	276.009	0.0127	0.1512	0.5309	14.5461	0.2395	43.1917	NA	NA	1.1573	0.0894	0.3661	0.5125	2.5464	4.5294	0.8089	0.4181	0.0241	NA	0.9578	0.5653	NA	14.7577
6_dMRM_080624_076.mzML	ACAD11	647	KO	M	9.9119	0.0055	0.1358	10.6037	0.5408	187.915	0.0043	0.0154	0.7078	0.7727	16.2861	1014.67	1.973	0.9081	19.0213	0.0464	9.37	5.5349	2.7807	10.2599	0.7372	2.3371	335.257	0.0057	0.0572	0.3076	6.9684	0.4533	7.9907	5.9027	0.6814	0.8972	0.2867	0.1796	0.5705	2.0286	4.5326	1.3532	0.2745	0.0235	0.0918	0.5956	0.2759	0.0361	12.2018
7_dMRM_080624_048.mzML	ACAD11	662	KO	M	30.8595	0.003	0.207	17.0756	1.5979	529.814	0.02	0.0172	0.7909	0.6996	112.336	2730.32	8.6129	NA	22.2419	0.0275	2.6551	22.9214	4.3606	16.5779	1.1549	3.5182	36.0787	0.0079	0.0832	0.3714	23.2434	0.8982	17.5976	12.0126	1.0896	0.62	0.4653	0.1591	0.3187	1.2248	4.3884	0.8912	0.2769	0.0161	0.0365	0.9086	0.2848	0.022	12.4625
2_dMRM_080624_058.mzML	ACAD11	674	KO	M	35.4661	0.0067	0.2107	11.9597	1.362	621.075	0.0219	0.0084	0.2041	0.1184	76.7947	3503.41	7.8005	0.1946	9.5181	0.1515	2.2499	9.6758	3.1526	2.8547	0.2961	0.4655	100.166	0.0323	0.1078	0.4523	18.8256	0.0523	16.0339	10.9673	1.1148	1.0711	0.0467	0.2126	0.4891	1.7794	4.0002	1.0818	0.344	0.0083	0.0469	0.3734	0.2835	0.0203	11.8432
20_dMRM_080624_044.mzML	ACAD11	681	KO	M	48.5818	0.0023	0.2909	28.1404	3.4588	1306.84	0.0078	0.009	0.4768	0.3009	155.019	5348.56	13.1088	2.4134	13.2431	0.1958	7.721	7.8641	3.7049	7.1975	0.6112	1.6458	21.0198	0.0207	0.1085	0.5137	22.4855	0.2164	23.9429	16.5249	1.256	1.2141	0.2521	0.2698	0.6316	1.6817	3.8843	0.9267	0.4539	0.014	0.0977	0.6611	0.3007	0.0374	12.3188
14_dMRM_080624_036.mzML	ACAD11	654	KO	M	32.909	NA	0.4947	10.7046	1.3204	379.572	0.0103	0.0072	2.4163	0.1076	46.4213	2272.96	6.6269	NA	47.0676	0.0262	2.5465	NA	10.9708	7.1397	1.1723	0.8071	29.5091	0.0112	0.0666	0.9419	15.8055	0.3208	11.4158	10.0341	0.5415	3.5075	0.1598	0.3318	0.2242	2.7424	8.6211	1.2656	0.6176	0.0114	NA	1.7519	0.5186	0.0233	15.0401
18_dMRM_080624_040.mzML	ACAD11	650	WT	F	NA	0.0004	0.424	NA	1.7065	NA	0.0096	0.0059	0.3867	0.2746	NA	2602.52	9.4318	0.2144	24.2663	0.2909	2.2686	NA	7.1114	6.4327	0.8382	1.1325	NA	NA	0.138	0.6443	15.849	0.2611	19.2414	11.4917	0.9435	0.7601	0.2116	0.2642	0.5017	1.3861	3.1763	0.7586	0.3127	0.0118	0.0188	0.5328	0.1509	0.0291	10.6921
24_dMRM_080624_068.mzML	ACAD11	658	WT	F	34.4496	0.0038	0.4985	8.6519	2.349	386.654	0.0068	0.0081	0.9383	0.0806	85.124	2012.1	8.8432	0.1608	77.1169	0.3408	0.4505	NA	4.1064	6.4511	2.4809	0.6466	NA	NA	0.181	0.9242	12.9633	0.432	17.8781	11.658	0.4609	2.8234	0.667	0.4349	0.1217	4.1198	12.6301	1.7835	0.5178	0.0288	0.1335	1.8676	0.5991	0.0265	14.4953
27_dMRM_080624_080.mzML	ACAD11	666	WT	F	4.4411	0.0057	0.4134	0.7949	0.0722	34.2481	NA	0.011	1.3487	0.0351	4.5254	119.182	1.0985	0.1706	56.0872	0.9334	0.7591	NA	1.0035	3.2293	0.8186	0.2137	9.6726	0.0265	0.054	0.6795	2.9604	0.2709	2.9535	3.8781	0.2626	1.8445	0.3191	0.2771	0.1958	2.9837	9.418	1.2151	0.4142	0.0165	0.012	0.2797	0.7233	0.0473	6.3525
21_dMRM_080624_034.mzML	ACAD11	672	WT	F	18.1062	0.001	0.3168	10.2016	1.2541	281.729	0.0067	0.0034	0.2378	0.0924	48.4269	1031.92	3.3353	NA	31.9296	0.3129	2.6902	NA	4.4404	4.0968	1.7621	0.4942	NA	0.0069	0.0917	0.5563	6.7679	0.2009	7.2381	7.3379	0.6493	0.895	0.385	0.224	0.2187	1.3483	3.3553	0.3933	0.2461	0.0199	0.0087	0.4859	0.009	0.034	8.91
25_dMRM_080624_070.mzML	ACAD11	676	WT	F	11.155	0.0006	0.4745	3.9853	0.8545	145.012	0.0244	0.0116	1.4704	0.1393	15.1518	501.807	2.8485	0.0912	65.7158	2.0453	0.3857	NA	4.4702	6.7268	2.1354	0.7797	13.1389	0.0231	0.1438	0.859	6.1288	0.3802	8.1172	6.5577	0.3439	2.9385	0.7213	0.3928	NA	2.9195	12.0912	0.8155	0.4594	NA	0.0758	1.3907	0.8561	NA	18.0872
28_dMRM_080624_050.mzML	ACAD11	677	WT	F	1.3774	0.0026	NA	0.7916	0.4593	15.5831	0.0123	0.0026	0.0542	0.0358	3.3953	108.956	0.2938	NA	4.7036	NA	1.1279	NA	0.4971	NA	0.1741	0.1515	86.5715	NA	0.0078	NA	1.169	NA	1.1393	0.9649	NA	0.0307	NA	NA	NA	0.3568	0.748	NA	NA	0.002	0.0039	NA	0.0175	0.054	5.4634
10_dMRM_080624_064.mzML	ACAD11	678	WT	F	30.5625	0.0013	0.2324	16.8632	2.4284	814.414	0.0089	0.0069	0.397	0.2509	70.1273	2904.63	NA	0.2091	14.9216	0.2759	4.6285	NA	5.1491	6.0101	0.4089	1.2584	74.9622	NA	0.1198	0.5294	18.9622	0.2686	NA	12.06	0.9721	1.5479	0.2522	0.2441	0.3753	1.3936	4.5655	0.8541	0.2555	0.0134	0.2032	1.2378	0.6054	0.0911	8.0504
16_dMRM_080624_032.mzML	ACAD11	679	WT	F	12.5457	0.0012	0.4768	6.2632	0.605	194.844	0.0019	0.0088	1.4034	0.219	27.5698	983.192	3.5052	0.0638	49.4393	NA	3.1691	NA	6.4426	7.7505	1.3103	1.2173	NA	0.0164	0.0511	0.8063	6.6171	0.4667	6.8609	4.899	0.4162	2.9687	0.4674	0.3308	0.1284	2.9088	9.9298	1.1906	0.6314	0.0098	0.0232	1.6271	0.6558	0.0165	15.3361
3_dMRM_080624_066.mzML	ACAD11	683	WT	F	13.4411	0.0044	0.4199	4.582	1.5947	250.27	0.0041	0.0121	0.2921	0.1959	20.6799	654.566	2.4546	NA	21.4266	0.0387	4.0503	NA	4.8393	4.6276	0.5271	0.9071	75.6879	0.0006	0.1889	0.6645	6.7159	0.2078	4.9688	8.5741	0.3089	2.185	0.5481	0.408	0.3718	1.0333	5.8309	1.0976	0.3828	NA	NA	0.1755	0.2616	0.0167	9.2755
1_dMRM_080624_072.mzML	ACAD11	664	WT	F	13.249	0.0072	0.469	5.4404	0.9357	136.257	0.0069	0.0081	0.9147	0.0732	19.3944	598.794	1.6413	0.1951	54.491	0.2357	1.4292	NA	5.0829	4.4485	1.2405	0.4736	NA	NA	0.1922	0.7869	10.397	0.369	9.7867	10.9952	0.5192	3.2912	NA	0.5244	0.0749	4.4306	11.3427	1.4667	0.5779	0.0195	0.0086	1.2959	0.6515	0.0257	19.1961
23_dMRM_080624_078.mzML	ACAD11	656	KO	F	13.1197	0.0032	0.2608	7.5823	1.0555	182.853	0.0092	0.0049	0.2736	0.0702	30.4382	1368.6	3.2002	NA	12.5317	0.3315	2.6223	NA	3.2064	2.9304	0.3317	0.2828	139.11	NA	0.1353	0.6162	9.5121	0.2015	9.6311	6.5246	0.5448	1.3204	0.3096	0.3314	0.5116	1.8315	4.9043	1.5535	0.3228	0.0271	0.3383	1.165	0.2677	NA	5.1369
26_dMRM_080624_024.mzML	ACAD11	663	KO	F	18.3986	0.0003	0.3311	10.3011	1.2314	245.214	0.0159	0.0026	0.3072	0.1434	32.1982	1343.72	4.6013	0.1514	22.1371	0.1694	14.5454	NA	1.9948	3.7211	0.5347	0.4396	296.255	0.0146	0.1391	0.5293	13.6583	0.1417	15.9096	11.3699	0.3732	1.9011	0.2623	0.2744	0.0599	1.5961	4.0268	1.6205	0.3261	0.0168	NA	0.7592	0.2702	0.0234	13.5229
17_dMRM_080624_052.mzML	ACAD11	665	KO	F	20.6679	0.0017	0.3212	12.8269	2.0386	290.649	0.0123	0.0096	NA	0.1114	50.6943	1306.69	5.4358	0.5455	NA	0.7255	2.7269	NA	5.423	8.5177	NA	0.9325	NA	NA	0.1177	0.5349	11.5556	0.3827	8.0973	7.3438	0.5567	1.3504	0.2764	0.3635	0.5789	2.3364	NA	1.3338	0.3959	0.0222	0.0329	0.8241	NA	0.0133	13.6284
5_dMRM_080624_038.mzML	ACAD11	668	KO	F	11.6421	NA	0.3458	6.4272	1.3159	295.32	0.0124	0.0081	0.2675	0.3001	34.0557	1101.05	4.2074	0.1382	16.9641	0.4054	0.6462	NA	3.9963	6.1696	0.804	1.5198	NA	0.0062	0.0781	0.5017	8.2856	0.3879	17.3632	8.2566	0.584	1.7397	0.4045	0.2146	NA	0.9527	3.3808	0.7796	0.2746	0.0218	0.0205	0.8439	0.2367	0.0379	11.1404
13_dMRM_080624_028.mzML	ACAD11	669	KO	F	27.8467	0.0016	0.2079	11.9951	0.7255	451.142	0.0104	0.004	0.2716	0.1678	40.9092	1545.4	4.4799	NA	23.3308	0.0626	8.9982	NA	3.955	3.3743	0.392	0.5771	202.485	NA	0.0743	0.4757	12.6588	0.0935	12.2094	9.9792	NA	1.1707	0.2596	0.2756	0.3351	0.6623	4.2275	0.9195	0.3194	0.0151	0.0007	0.4359	0.2213	0.0174	12.1
8_dMRM_080624_042.mzML	ACAD11	680	KO	F	NA	0.0018	0.3811	18.7447	NA	NA	0.0114	0.0062	0.345	0.2553	NA	NA	NA	0.1455	24.3122	0.5523	11.0647	NA	6.0868	6.0127	1.0855	0.8871	181.159	NA	0.1666	NA	NA	0.4863	NA	NA	0.7661	1.1003	NA	0.322	0.57	1.6385	4.4999	0.5364	0.2849	0.0289	NA	0.7328	0.2035	0.0224	NA
19_dMRM_080624_060.mzML	ACAD11	685	KO	F	8.5685	0.0027	0.1769	4.9529	0.5904	235.02	NA	0.011	0.3658	0.2945	19.5948	699.325	4.486	0.3308	25.2985	0.1561	1.7748	NA	1.4781	7.7603	0.9233	1.8	62.657	0.0307	0.081	0.4636	3.7158	0.3966	12.3841	5.7913	0.6979	1.6948	0.3313	0.2239	0.1486	1.7661	4.5094	0.7329	0.2171	0.0182	0.3107	0.9011	0.2023	0.0467	5.6479
			Male P-value		0.0553981	0.687826	0.605476	0.0537038	0.494435	0.394969	0.383736	0.0903413	0.253121	0.423503	0.511349	0.705285	0.851874	0.154302	0.871259	0.215985	0.263153	0.218057	0.746913	0.28445	0.442085	0.273721	0.682805	0.668157	0.886731	0.599032	0.171504	0.83758	0.26821	0.733924	0.163625	0.917586	0.436393	0.9715	0.774496	0.978879	0.679039	0.183889	0.519193	0.634672	0.236537	0.723489	0.22557	0.728474	0.0746197
			Female P-value		0.812317	0.375803	0.00943141	0.125521	0.857597	0.761214	0.322446	0.447676	0.0679368	0.259774	0.878682	0.861487	0.623783	0.171951	0.0749035	0.424074	0.0424804	#DIV/0!	0.553099	0.972477	0.158585	0.420472	0.0177961	0.777359	0.893311	0.00527081	0.692308	0.765064	0.187171	0.83149	0.706018	0.304664	0.107349	0.197433	0.256842	0.196757	0.107885	0.984706	0.0546999	0.101356	0.195402	0.482744	0.11224	0.317974	0.561742
[truncated: 66 more columns]

## Sheet: Fig. 5d, 5e
			Week 0	Week 1	Week 2	Week 3	Week 4	Week 5	Week 6	Week 7	Week 8	Week 9	Week 10	Week 11	Week 12			10 wk difference	12 wk difference
Mouse ID	Genotype	Sex	Body mass (g)	Body mass (g)	Body mass (g)	Body mass (g)	Body mass (g)	Body mass (g)	Body mass (g)	Body mass (g)	Body mass (g)	Body mass (g)	Body mass (g)	Body mass (g)	Body mass (g)			Change in BW	Change in BW
664	WT	F	24.6	27.9	28.9	32.1	34.7	39.2	36	37.2	39.1	37.8	40	41.4	42.8
650	WT	F	22.2	22	22.4	22.8	23.5	22.2	22.5	24.9	24.1	25.9	28.7	31.1	33.3			6.5	11.1
658	WT	F	24	23.7	24.5	25.2	27	26.1	28.3	29.1	33.3	31.6	32.6	34.1	35			8.6	11
666	WT	F	24.9	21.8	22.2	24.2	26.7	25.5	26	26.9	27	26.7	26.7	27.9	26.6			1.8	1.7
672	WT	F	21.4	20.1	19.9	19.9	19.7	20.9	21.7	23.2	23.4	24.1	23.3	24.9	28.4			1.9	7
676	WT	F	24.1	23.5	24.8	26	26.8	28.7	30.1	31.6	35.9	34.9	36.3	36.6	35.1			12.2	11
677	WT	F	21.5	22	24.4	21.5	22.1	23	26.2	24.4	25.6	27.9	23.6	26.9	26			2.1	4.5
678	WT	F	23.3	22.9	23.2	26.5	28.6	25.6	26.5	31.4	35.4	29.8	31.6	34.3	30.8			8.3	7.5
679	WT	F	27.5	26.2	26.4	29.2	30.7	32	33.7	35.1	35.1	34.5	35.3	33.8	32.9			7.8	5.4
683	WT	F	23.2	23.1	24.7	26.6	28.4	32	32.6	34.4	34.6	35.8	36.5	38.3	37.2			13.3	14
656	KO	F	25.2	25.5	25.9	26.9	29.9	31.4	31.3	32.1	34.4	36.9	40	42	37.9			14.8	12.7
663	KO	F	24.6	26.5	26.5	27.9	29.6	32	33.9	36	36.6	38.5	39.2	40.6	40.7			14.6	16.1
665	KO	F	23.6	27.1	26.8	28.5	30.8	32.2	33.5	33.2	34.5	36.1	39.7	34.7	34.7			16.1	11.1
668	KO	F	22.9	22.8	22.7	25.4	28.5	24	24.9	26.4	29.8	26.3	28	28	30.9			5.1	8
669	KO	F	21.3	21.8	22.8	24.6	24.7	26	28.9	31.9	31.7	33.5	35.3	35	35.9			14	14.6
680	KO	F	24.5	26.1	31.2	30.5	33.5	30.8	33.7	36.6	36.4	34.5	36.6	38.8	37.7			12.1	13.2
685	KO	F	20.1	20.1	20.8	22.7	23.1	28.3	24.8	26.3	28.3	27.9	29.8	31.9	32.6			9.7	12.5
*Mouse 664 excluded from physiology analysis due to having only one kidney
		Statistical Tests
		Šídák's multiple comparisons test															Student's T-test
		Adjusted P Value	0.6841	0.2385	0.2923	0.1721	0.1634	0.1172	0.2206	0.2151	0.2464	0.1735	0.0681	0.1352	0.0438		P-Value	0.0206992	0.0212215

## Sheet: Fig. 5f-j
Mouse ID	Genotype	Sex	Body mass (g)	iWAT (mg)	iWAT %	eWAT (mg)	eWAT %	Liver (mg)	Liver %	Kidney (mg)	Kidney %	Heart (mg)	Heart %
650	WT	F	33.3	924	2.77477	1075	3.22823	2115	6.35135	326	0.978979	140	0.42042
658	WT	F	35	908	2.59429	1674	4.78286	1645	4.7	438	1.25143	152	0.434286
664	WT	F	42.8	1592	3.71963	4217	9.8528	1720	4.01869	303	0.707944	183	0.42757
666	WT	F	26.6	476	1.78947	615	2.31203	1125	4.22932	340	1.2782	130	0.488722
672	WT	F	28.4	602	2.11972	777	2.73592	1842	6.48592	273	0.961268	125	0.440141
676	WT	F	35.1	1050	2.99145	2149	6.12251	1339	3.81481	366	1.04274	154	0.438746
677	WT	F	26	369	1.41923	478	1.83846	1434	5.51538	316	1.21538	133	0.511538
678	WT	F	30.8	1043	3.38636	1691	5.49026	1553	5.04221	311	1.00974	143	0.464286
679	WT	F	32.9	959	2.91489	1736	5.2766	1480	4.49848	350	1.06383	161	0.489362
683	WT	F	37.2	1341	3.60484	3072	8.25806	1737	4.66935	297	0.798387	123	0.330645
656	KO	F	37.9	1217	3.21108	2470	6.51715	2019	5.32718	340	0.897098	121	0.319261
663	KO	F	40.7	1447	3.55528	3141	7.71744	2406	5.91155	290	0.712531	120	0.29484
665	KO	F	34.7	1160	3.34294	2391	6.89049	1428	4.11527	341	0.982709	139	0.400576
668	KO	F	30.9	848	2.74434	1513	4.89644	1681	5.44013	282	0.912621	133	0.430421
669	KO	F	35.9	1456	4.05571	2574	7.16992	1833	5.10585	280	0.779944	129	0.359331
680	KO	F	37.7	1371	3.6366	2501	6.63395	2131	5.65252	287	0.761273	130	0.344828
685	KO	F	32.6	1045	3.20552	1728	5.30061	1588	4.87117	275	0.843558	115	0.352761
*Mouse 664 excluded from physiology analysis due to having only one kidney
			Statistical Tests
			Student's T-test	iWAT %	eWAT %	Liver %	Kidney %	Heart %
			P-Value	0.0249604	0.0364228	0.678546	0.00484561	0.00339822

## Sheet: Fig. 5l-n
Evos m5000 Automated Cell Count
ACAD11	Average Lipid Droplet diameter (µm)	Average Nuclei Diameter (µm)	Bodipy (AU)	DAPI (AU)	Total Cell Count	Avg LD diameter/cell	Avg nuclei diameter/cell
WT-1	31.0496	11.4753	148107	74029	523	0.0593682	0.0219413
WT-2	42.1751	7.14729	152642	47517	589	0.0716045	0.0121346
WT-3	27.1285	9.08905	131884	68059	741	0.0366106	0.0122659
KO-1	48.0426	10.4222	86523	66182	587	0.0818443	0.017755
KO-2	56.9868	8.8013	73582	51352	538	0.105923	0.0163593
KO-3	64.9002	9.19053	97114	59024	613	0.105873	0.0149927
Statistical Tests
Student's T-test	Avg LD diameter/cell	Avg nuclei diameter/cell
P-Value	0.0320267	0.796464
CellProfiler Analysis
ACAD11	Average lipid droplet count	Average nuclei count	Lipid droplet:Nuclei Ratio
WT-1	6062.5	1539.5	3.91711
WT-2	5993.5	1402.5	4.28775
WT-3	6668.33	1594.67	4.17632
KO-1	2572	1116.33	2.32598
KO-2	2108	1108.67	1.89835
KO-3	2155.33	1043	2.06455
Statistical Tests
Student's T-test	Lipid droplet:Nuclei Ratio
P-Value	0.000256161

## Sheet: Fig. 5o-r
Sample	Day of Differentiation	Target	Quantity Mean
WT1	0	AdipoQ	152.861		Statistical Tests	Tle3	Glut4	AdipoQ	Leptin
WT2	0	AdipoQ	90.9252		Šídák's multiple comparisons test	Adjusted P Value	Adjusted P Value	Adjusted P Value	Adjusted P Value
WT3	0	AdipoQ	163.173		Day 0:WT vs. Day 0:KO	>0.9999	0.52	0.9999	0.3709
ACAD11 KO1	0	AdipoQ	74.8968		Day 0:WT vs. Day 6:WT	<0.0001	<0.0001	<0.0001	0.0002
ACAD11 KO2	0	AdipoQ	69.4003		Day 0:WT vs. Day 6:KO	0.0238	0.0044	0.0294	0.2962
ACAD11 KO3	0	AdipoQ	89.7527		Day 0:KO vs. Day 6:WT	<0.0001	<0.0001	<0.0001	<0.0001
WT1	6	AdipoQ	2509.53		Day 0:KO vs. Day 6:KO	0.026	0.0006	0.0195	0.0161
WT2	6	AdipoQ	1647.05		Day 6:WT vs. Day 6:KO	0.0002	0.0065	0.0039	0.0014
WT3	6	AdipoQ	2632.86
ACAD11 KO1	6	AdipoQ	639.708
ACAD11 KO2	6	AdipoQ	632.7
ACAD11 KO3	6	AdipoQ	891.802
WT1	0	Leptin	486.035
WT2	0	Leptin	893.725
WT3	0	Leptin	627.987
ACAD11 KO1	0	Leptin	773.305
ACAD11 KO2	0	Leptin	325.532
ACAD11 KO3	0	Leptin	472.989
WT1	6	Leptin	1586.79
WT2	6	Leptin	1758.91
WT3	6	Leptin	2484.99
ACAD11 KO1	6	Leptin	707.153
ACAD11 KO2	6	Leptin	707.054
ACAD11 KO3	6	Leptin	642.834
WT1	0	Tle3	593.779
WT2	0	Tle3	319.709
WT3	0	Tle3	186.405
ACAD11 KO1	0	Tle3	264.764
ACAD11 KO2	0	Tle3	704.61
ACAD11 KO3	0	Tle3	689.759
WT1	6	Tle3	2571.75
WT2	6	Tle3	2309.09
WT3	6	Tle3	4422.26
ACAD11 KO1	6	Tle3	1250.03
ACAD11 KO2	6	Tle3	729.411
ACAD11 KO3	6	Tle3	612.548
WT1	0	Glut4	501.872
WT2	0	Glut4	482.673
WT3	0	Glut4	166.518
ACAD11 KO1	0	Glut4	145.722
ACAD11 KO2	0	Glut4	171.436
ACAD11 KO3	0	Glut4	324.066
WT1	6	Glut4	1584.4
WT2	6	Glut4	1422.08
WT3	6	Glut4	1885.18
ACAD11 KO1	6	Glut4	684.699
ACAD11 KO2	6	Glut4	743.757
ACAD11 KO3	6	Glut4	741.077
WT1	0	Rps3	1025.14
WT2	0	Rps3	694.663
WT3	0	Rps3	975.814
ACAD11 KO1	0	Rps3	1423.32
ACAD11 KO2	0	Rps3	1150.97
ACAD11 KO3	0	Rps3	1415.75
WT1	6	Rps3	669.657
WT2	6	Rps3	646.261
WT3	6	Rps3	1007.67
ACAD11 KO1	6	Rps3	601.324
ACAD11 KO2	6	Rps3	519.986
ACAD11 KO3	6	Rps3	528.255
