# Supplementary material for: ACAD10 and ACAD11 enable mammalian 4-hydroxy acid lipid catabolism
Source: Nat Struct Mol Biol. 2025 Jun 19;32(9):1622–32. doi: 10.1038/s41594-025-01596-4 (PMC12440821; doi:10.1038/s41594-025-01596-4)
Supplement: Supplementary file 11 — Statistical source data. [file 41594_2025_1596_MOESM11_ESM.xlsx]

## Sheet: Ext Data Fig. 1f
MW	MOL. FORM	RT	METABOLITE	Sample
				No enzyme + No substrate			ACAD10 WT + No substrate			ACAD10 K* + No substrate			ACAD10 A* + No substrate			ACAD11 WT + No substrate			ACAD11 K* + No substrate			ACAD11 A* + No substrate
867.1	C26H44N7O18P3S	15.367	4-hydroxyvaleryl-CoA	1A	1B	1C	2A	2B	2C	3A	3B	3C	4A	4B	4C	5A	5B	5C	6A	6B	6C	7A	7B	7C
			C12 PARENT	7093.42	10488.8	10995.5	8109.81	8674.26	10897.8	9673.56	12365.7	11687.4	11176.4	11987.8	11951.7	8401.86	7429.22	8820.52	11215.3	8837.64	8919.13	9649.92	10161.3	7807.15
			C13-label-1	2236.22	3973.53	3127.77	2310.69	2568.15	3267.35	3053.36	4176.17	4527.01	4351.67	3801.29	4007.85	3035.2	2350.68	2828.43	3432.98	2605.01	3159.1	2938.35	3450.81	1552.24
			Sum	9329.64	14462.3	14123.3	10420.5	11242.4	14165.2	12726.9	16541.9	16214.4	15528	15789.1	15959.5	11437.1	9779.9	11649	14648.3	11442.6	12078.2	12588.3	13612.1	9359.39
			Average Signal Intensity	12638.4			11942.7			15161.1			15758.9			10955.3			12723			11853.3
			SD	2870.49			1968.12			2114.37			217.314			1023.43			1697.31			2219.6
				No enzyme + No substrate			ACAD10 WT + No substrate			ACAD10 K* + No substrate			ACAD10 A* + No substrate			ACAD11 WT + No substrate			ACAD11 K* + No substrate			ACAD11 A* + No substrate
867.1	C26H44N7O18P3S	15.52	3-hydroxyvaleryl-CoA	1A	1B	1C	2A	2B	2C	3A	3B	3C	4A	4B	4C	5A	5B	5C	6A	6B	6C	7A	7B	7C
			C12 PARENT	333.83	805.04	3081.88	1118.89	1036.37	1225.09	2598.74	328.26	548.95	2054.65	280.33	618.69	2855.21	2721.04	2966.31	1749.1	1380.42	320.9	962.82	717.55	290.55
			C13-label-1	0	0	891.08	0	0	273.14	267.81	0	271.75	526.69	0	0	829.72	731.28	498.1	0	585.43	0	0	0	0
			Sum	333.83	805.04	3972.96	1118.89	1036.37	1498.23	2866.55	328.26	820.7	2581.34	280.33	618.69	3684.93	3452.32	3464.41	1749.1	1965.85	320.9	962.82	717.55	290.55
			Average Signal Intensity	1703.94			1217.83			1338.5			1160.12			3533.89			1345.28			656.973
			SD	1979.1			246.314			1346.04			1242.39			130.947			893.737			340.204
				No enzyme + No substrate			ACAD10 WT + No substrate			ACAD10 K* + No substrate			ACAD10 A* + No substrate			ACAD11 WT + No substrate			ACAD11 K* + No substrate			ACAD11 A* + No substrate
947.1	C26H45N7O21P4S	15.51	4-phosphovaleryl-CoA	1A	1B	1C	2A	2B	2C	3A	3B	3C	4A	4B	4C	5A	5B	5C	6A	6B	6C	7A	7B	7C
			C12 PARENT	0	0	0	702.96	581.4	267.52	0	0	0	1142.23	1212.55	1317.66	947.55	284.92	823.22	244.17	430.67	0	424.23	1203.3	852.52
			C13-label-1	0	0	268.89	0	0	0	0	273.52	0	0	287.28	234.85	0	0	0	0	0	0	263.12	546.53	247.51
			Sum	0	0	268.89	702.96	581.4	267.52	0	273.52	0	1142.23	1499.83	1552.51	947.55	284.92	823.22	244.17	430.67	0	687.35	1749.83	1100.03
			Average Signal Intensity	89.63			517.293			91.1733			1398.19			685.23			224.947			1179.07
			SD	155.244			224.687			157.917			223.227			352.208			215.978			535.632
				No enzyme + No substrate			ACAD10 WT + No substrate			ACAD10 K* + No substrate			ACAD10 A* + No substrate			ACAD11 WT + No substrate			ACAD11 K* + No substrate			ACAD11 A* + No substrate
849.1	C26H42N7O17P3S	15.919	Pentenoyl-CoA	1A	1B	1C	2A	2B	2C	3A	3B	3C	4A	4B	4C	5A	5B	5C	6A	6B	6C	7A	7B	7C
			C12 PARENT	606.97	485.07	873.33	1741.77	1420.84	2034.66	399.39	804.52	288.38	922.19	1025.76	504.15	2006.69	2599.41	2251.27	956.37	825.21	778.29	1347.36	1938.7	1329.79
			C13-label-1	0	0	313.72	302.59	333.91	294.32	0	0	318.52	0	0	254.61	372.22	633.17	650.9	0	267.88	0	0	0	0
			Sum	606.97	485.07	1187.05	2044.36	1754.75	2328.98	399.39	804.52	606.9	922.19	1025.76	758.76	2378.91	3232.58	2902.17	956.37	1093.09	778.29	1347.36	1938.7	1329.79
			Average Signal Intensity	759.697			2042.7			603.603			902.237			2837.89			942.583			1538.62
			SD	375.084			287.119			202.585			134.614			430.45			157.852			346.594
