# Supplementary material for: ACAD10 and ACAD11 enable mammalian 4-hydroxy acid lipid catabolism
Source: Nat Struct Mol Biol. 2025 Jun 19;32(9):1622–32. doi: 10.1038/s41594-025-01596-4 (PMC12440821; doi:10.1038/s41594-025-01596-4)
Supplement: Supplementary file 12 — Statistical source data. [file 41594_2025_1596_MOESM12_ESM.xlsx]

## Sheet: Ext Data Fig. 2a
MW	MOL. FORM	RT	METABOLITE	Sample
				No enzyme + No substrate			ACAD11 WT + No substrate			ACAD11 K* + No substrate			ACAD11 A* + No substrate			No enzyme + 2-pentenoyl-CoA			ACAD11 WT + 2-pentenoyl-CoA			ACAD11 K* + 2-pentenoyl-CoA			ACAD11 A* + 2-pentenoyl-CoA			No enzyme + 3-pentenoyl-CoA			ACAD11 WT + 3-pentenoyl-CoA			ACAD11 K* + 3-pentenoyl-CoA			ACAD11 A* + 3-pentenoyl-CoA
849.1	C26H42N7O17P3S	15.86	Pentenoyl-CoA	1A	1B	1C	2A	2B	2C	3A	3B	3C	4A	4B	4C	5A	5B	5C	6A	6B	6C	7A	7B	7C	8A	8B	8C	9A	9B	9C	10A	10B	10C	11A	11B	11C	12A	12B	12C
			C12 PARENT	1783.22	2633.52	1319.61	0	0	1353.65	0	1433.75	971.15	943.07	1255.75	0	885193	959576	1.03562e+06	817408	721174	658220	782882	748818	768326	913041	848559	807432	25768678	24866590	25327518	20786246	22021212	20217176	22545882	19096270	21558672	21467954	23381830	21214616
			C13-label-1	0	0	0	0	0	0	0	0	0	0	0	0	297522	310632	326872	262456	225173	208559	252442	243371	238560	287129	288282	266391	7.5281e+06	8147232	7.39574e+06	6811832	7.24976e+06	6.70424e+06	7.51573e+06	6324896	7.07788e+06	7.04234e+06	6777042	6.51725e+06
			Sum	1783.22	2633.52	1319.61	0	0	1353.65	0	1433.75	971.15	943.07	1255.75	0	1.18271e+06	1.27021e+06	1.36249e+06	1.07986e+06	946347	866778	1.03532e+06	992189	1.00689e+06	1.20017e+06	1.13684e+06	1.07382e+06	3.32968e+07	33013822	3.27233e+07	27598078	2.9271e+07	2.69214e+07	3.00616e+07	25421166	2.86365e+07	2.85103e+07	30158872	2.77319e+07
			Average Signal Intensity	1912.12			451.217			801.633			732.94			1.27181e+06			964330			1.01147e+06			1.13694e+06			3.30113e+07			2.79302e+07			28039774			2.88003e+07
			SD	666.371			781.53			731.752			653.715			89900.5			107675			21929.2			63173.7			286772			1.20947e+06			2.37708e+06			1.23923e+06
				No enzyme + No substrate			ACAD11 WT + No substrate			ACAD11 K* + No substrate			ACAD11 A* + No substrate			No enzyme + 2-pentenoyl-CoA			ACAD11 WT + 2-pentenoyl-CoA			ACAD11 K* + 2-pentenoyl-CoA			ACAD11 A* + 2-pentenoyl-CoA			No enzyme + 3-pentenoyl-CoA			ACAD11 WT + 3-pentenoyl-CoA			ACAD11 K* + 3-pentenoyl-CoA			ACAD11 A* + 3-pentenoyl-CoA
867.1	C26H44N7O18P3S	15.4	Hydroxyvaleryl-CoA	1A	1B	1C	2A	2B	2C	3A	3B	3C	4A	4B	4C	5A	5B	5C	6A	6B	6C	7A	7B	7C	8A	8B	8C	9A	9B	9C	10A	10B	10C	11A	11B	11C	12A	12B	12C
			C12 PARENT	11347.8	6005.29	3873.27	1325.88	2572	3203.47	638.49	840.53	1031.38	0	0	0	12856475	12699497	12707445	13781963	14220655	12568825	13853132	13814869	13546356	11950588	12810968	12291285	109112	63585.6	50072.9	36529.5	36840.7	31745.1	25540.3	24834.9	24196.2	20813.2	20550.6	19846.5
			C13-label-1	4293.6	0	0	0	0	0	0	0	0	0	0	0	4347552	4395936	4.33834e+06	4.66335e+06	4.80846e+06	4.35706e+06	4.77625e+06	4.78779e+06	4.70323e+06	4168890	4355804	4.28703e+06	34143.8	17622	13526.2	12817.9	12281.9	10922.5	9758.68	8763.76	5974.91	9482.44	7651.02	6105.75
			Sum	15641.4	6005.29	3873.27	1325.88	2572	3203.47	638.49	840.53	1031.38	0	0	0	17204027	17095433	1.70458e+07	1.84453e+07	1.90291e+07	1.69259e+07	1.86294e+07	1.86027e+07	1.82496e+07	16119478	17166772	1.65783e+07	143256	81207.6	63599.2	49347.4	49122.5	42667.5	35299	33598.7	30171.1	30295.7	28201.6	25952.3
			Average Signal Intensity	8506.65			2367.12			836.8			0			1.71151e+07			1.81334e+07			1.84939e+07			1.66215e+07			96020.8			47045.8			33022.9			28149.9
			SD	6270.14			955.416			196.472			0			80929.5			1.08574e+06			211983			524982			41843.2			3793.37			2611.99			2172.14

## Sheet: Ext Data Fig. 2a P-values
Statistical tests
Pentenoyl-CoA Abundance	No substrate	+2-Pentenoyl-CoA	+3-Pentenoyl-CoA
Dunnett's multiple comparisons test	Adjusted P Value	Adjusted P Value	Adjusted P Value
No enzyme vs. ACAD11 WT	0.0851	0.0036	0.0083
No enzyme vs. ACAD11 K*	0.206	0.01	0.0093
No enzyme vs. ACAD11 A*	0.1751	0.1616	0.0224
3-hydroxyvaleryl-CoA Abundance	No substrate	+2-Pentenoyl-CoA	+3-Pentenoyl-CoA
Dunnett's multiple comparisons test	Adjusted P Value	Adjusted P Value	Adjusted P Value
No enzyme vs. ACAD11 WT	0.1059	0.1892	0.0521
No enzyme vs. ACAD11 K*	0.044	0.0652	0.0159
No enzyme vs. ACAD11 A*	0.0273	0.6927	0.0107
