# Supplementary material for: ACAD10 and ACAD11 enable mammalian 4-hydroxy acid lipid catabolism
Source: Nat Struct Mol Biol. 2025 Jun 19;32(9):1622–32. doi: 10.1038/s41594-025-01596-4 (PMC12440821; doi:10.1038/s41594-025-01596-4)
Supplement: Supplementary file 13 — Statistical source data. [file 41594_2025_1596_MOESM13_ESM.xlsx]

## Sheet: Ext Data Fig. 5f
	4-phosphovaleryl-CoA (abs 259 nm)								2-pentenoyl-CoA (abs 259 nm)							Statistical Tests
																Šídák's multiple comparisons test	4-phosphovaleryl-CoA levels	2-pentenoyl-CoA levels
FAD (mM)	ACAD11 WT			ACAD10 WT				FAD (mM)	ACAD11 WT			ACAD10 WT				ACAD10	Adjusted P Value	Adjusted P Value
500	5.3529	5.4131	4.997	6.9092	6.97	6.1286		500	28.7157	28.8796	28.6083	31.5728	30.4284	32.1665		0 vs. 0.05	0.9607	>0.9999
50	4.8828	5.3253	5.1566	9.4137	9.606	7.4156		50	28.4861	26.4466	27.8517	31.1853	38.2257	31.4563		0 vs. 0.1	0.9946	0.9995
5	5.2868	5.4858	5.2657	14.1017	9.1537	10.3591		5	26.8891	24.4218	26.8502	19.5494	30.4852	30.5869		0 vs. 0.25	>0.9999	0.244
0.5	7.206	7.5298	7.2906	29.6896	29.5101	29.4221		0.5	27.1654	27.5117	26.4395	7.7243	9.3227	6.7397		0 vs. 0.5	0.0006	0.0003
0.25	13.3911	13.2126	14.0658	42.1315	35.376	32.8953		0.25	24.7832	25.7151	23.0029	4.0021	3.8478	2.9725		0 vs. 5	<0.0001	<0.0001
0.1	26.3823	24.6943	23.8897	37.3105	37.8635	33.3388		0.1	9.8849	8.0051	6.5383	1.0534	1.1676	0		0 vs. 50	<0.0001	<0.0001
0.05	31.4953	31.3351	28.0196	38.116	43.6977	34.7349		0.05	3.9016	3.4649	3.4507	0	0	0		0 vs. 500	<0.0001	<0.0001
0	33.3458	36.4476	30.9698	37.6572	37.7524	36.4252		0	0	0	0	0	0	0
																ACAD11	Adjusted P Value	Adjusted P Value
																0 vs. 0.05	0.3748	0.2445
																0 vs. 0.1	0.0001	0.0002
																0 vs. 0.25	<0.0001	<0.0001
																0 vs. 0.5	<0.0001	<0.0001
																0 vs. 5	<0.0001	<0.0001
																0 vs. 50	<0.0001	<0.0001
																0 vs. 500	<0.0001	<0.0001
