# Supplementary material for: ACAD10 and ACAD11 enable mammalian 4-hydroxy acid lipid catabolism
Source: Nat Struct Mol Biol. 2025 Jun 19;32(9):1622–32. doi: 10.1038/s41594-025-01596-4 (PMC12440821; doi:10.1038/s41594-025-01596-4)
Supplement: Supplementary file 14 — Statistical source data. [file 41594_2025_1596_MOESM14_ESM.xlsx]

## Sheet: Ext Data Fig. 7c
image_id	label	comparison	comparison2	corr
101	ACAD10	pex	PEX14	0.29053
101	ACAD10	mito	HSP60	0.920147
110	ACAD10	pex	PEX14	0.254948
110	ACAD10	mito	HSP60	0.944778
111	ACAD10	pex	PEX14	0.0851887
111	ACAD10	mito	HSP60	0.948134
112	ACAD10	pex	PEX14	0.193629
112	ACAD10	mito	HSP60	0.947987
102	ACAD10	pex	PEX14	0.128372
102	ACAD10	mito	HSP60	0.912115
103	ACAD10	pex	PEX14	0.112758
103	ACAD10	mito	HSP60	0.905716
104	ACAD10	pex	PEX14	0.0581724
104	ACAD10	mito	HSP60	0.890544
105	ACAD10	pex	PEX14	0.311057
105	ACAD10	mito	HSP60	0.894345
107	ACAD10	pex	PEX14	0.409119
107	ACAD10	mito	HSP60	0.921496
108	ACAD10	pex	PEX14	0.0590862
108	ACAD10	mito	HSP60	0.911781
109	ACAD10	pex	PEX14	0.329511
109	ACAD10	mito	HSP60	0.941384
1	ACAD11	pex	PEX14	0.754368
1	ACAD11	mito	HSP60	0.117652
10	ACAD11	pex	PEX14	0.873144
10	ACAD11	mito	HSP60	0.210121
11	ACAD11	pex	PEX14	0.824268
11	ACAD11	mito	HSP60	0.0471353
12	ACAD11	pex	PEX14	0.864664
12	ACAD11	mito	HSP60	0.0514366
13	ACAD11	pex	PEX14	0.884225
13	ACAD11	mito	HSP60	0.182169
14	ACAD11	pex	PEX14	0.846337
14	ACAD11	mito	HSP60	0.123626
15	ACAD11	pex	PEX14	0.776238
15	ACAD11	mito	HSP60	0.146813
2	ACAD11	pex	PEX14	0.744152
2	ACAD11	mito	HSP60	0.146071
3	ACAD11	pex	PEX14	0.882995
3	ACAD11	mito	HSP60	0.229157
4	ACAD11	pex	PEX14	0.874901
4	ACAD11	mito	HSP60	0.114104
5	ACAD11	pex	PEX14	0.872242
5	ACAD11	mito	HSP60	0.223633
6	ACAD11	pex	PEX14	0.909087
6	ACAD11	mito	HSP60	0.147355
7	ACAD11	pex	PEX14	0.788673
7	ACAD11	mito	HSP60	0.177541
8	ACAD11	pex	PEX14	0.820507
8	ACAD11	mito	HSP60	0.151282
9	ACAD11	pex	PEX14	0.861858
9	ACAD11	mito	HSP60	0.014102

## Sheet: Ext Data Fig. 7e
MW	MOL. FORM	RT	METABOLITE	Sample																																											Statistical Tests
																																															Šídák's multiple comparisons test	Adjusted P Value
				WT			ACAD10 KO-a			ACAD10 KO-b			ACAD11 KO-a			ACAD11 KO-b			ACAD10/11 DKO-a			ACAD10/11 DKO-b			WT			ACAD10 KO-a			ACAD10 KO-b			ACAD11 KO-a			ACAD11 KO-b			ACAD10/11 DKO-a			ACAD10/11 DKO-b				+0 mM 4-HV
				0 mM 4-HV			0 mM 4-HV			0 mM 4-HV			0 mM 4-HV			0 mM 4-HV			0 mM 4-HV			0 mM 4-HV			10 mM 4-HV			10 mM 4-HV			10 mM 4-HV			10 mM 4-HV			10 mM 4-HV			10 mM 4-HV			10 mM 4-HV				Wild-type vs. Acad10 KO1	>0.9999
867.1	C26H44N7O18P3S	15.5	Mono-hydroxyvaleryl-CoA	1A	1B	1C	2A	2B	2C	3A	3B	3C	4A	4B	4C	5A	5B	5C	6A	6B	6C	7A	7B	7C	8A	8B	8C	9A	9B	9C	10A	10B	10C	11A	11B	11C	12A	12B	12C	13A	13B	13C	14A	14B	14C		Wild-type vs. Acad10 KO2	>0.9999
			C12 PARENT	1926.91	734.76	2012.58	1428.51	497.49	1176.75	2351.27	704.38	528.31	3474.22	3196.5	3177.3	2772.58	852	564.47	573.46	758.74	2090.63	1740.19	477.01	1194.94	213343	306193	225377	183994	203365	165419	243050	260222	124600	1.45808e+06	1.55055e+06	922691	258109	236604	181169	215882	224581	137374	171335	236819	298202		Wild-type vs. Acad11 KO1	>0.9999
			C13-label-1	0	0	0	412.66	0	0	748.47	0	0	1420.37	1178.21	1087.76	502.19	0	0	0	0	315.48	0	0	0	70228.8	94070.3	69087.2	57883.5	61751.2	51114.5	77573.8	88466.5	40379	491283	500252	306461	79630.3	75287.6	55780	62701	72591.9	43911.5	52843.8	79321.7	95036.4		Wild-type vs. Acad11 KO2	>0.9999
			Sum	1926.91	734.76	2012.58	1841.17	497.49	1176.75	3099.74	704.38	528.31	4894.59	4374.71	4265.06	3274.77	852	564.47	573.46	758.74	2406.11	1740.19	477.01	1194.94	283571	400264	294464	241878	265117	216534	320624	348688	164979	1.94937e+06	2.0508e+06	1.22915e+06	337739	311892	236949	278583	297172	181286	224179	316141	393239		Wild-type vs. Acad10/11 DKO1	>0.9999
			Protein mass (µg)	826.513	773.718	777.206	915.37	636.077	812.842	903.218	540.523	497.311	1285.83	1003.59	1128.35	796.638	596.605	768.297	626.441	442.428	629.557	663.497	534.416	747.129	878.963	744.431	804.593	947.262	634.465	856.248	942.483	553.053	523.856	1371.01	916.121	1144	891.811	651.685	814.642	660.591	435.393	665.307	771.686	530.899	925.492		Wild-type vs. Acad10/11 DKO2	>0.9999
			Normalized (Signal/protein)	2.33137	0.949649	2.58951	2.01139	0.782122	1.4477	3.43188	1.30315	1.06233	3.80656	4.35906	3.77991	4.11074	1.42808	0.734703	0.915426	1.71495	3.82191	2.62276	0.892581	1.59938	322.621	537.678	365.978	255.344	417.858	252.887	340.191	630.479	314.933	1421.84	2238.57	1074.43	378.712	478.593	290.863	421.718	682.538	272.485	290.506	595.482	424.897
			Average normalized intensity	1.95684			1.41374			1.93245			3.98184			2.09117			2.15076			1.7049			408.759			308.696			428.534			1578.28			382.723			458.914			436.961				+10 mM 4-HV	Adjusted P Value
			SD	0.881753			0.61534			1.30411			0.32695			1.78302			1.50145			0.869901			113.732			94.5451			175.344			597.627			93.9291			207.542			152.846				Wild-type vs. Acad10 KO1	0.9871
																																															Wild-type vs. Acad10 KO2	>0.9999
																																															Wild-type vs. Acad11 KO1	<0.0001
																																															Wild-type vs. Acad11 KO2	>0.9999
																																															Wild-type vs. Acad10/11 DKO1	0.9997
																																															Wild-type vs. Acad10/11 DKO2	>0.9999

## Sheet: Ext Data Fig. 7f
	WT			ACAD10 KO-a			ACAD10 KO-b			ACAD11 KO-a			ACAD11 KO-b			ACAD10/11 DKO-a			ACAD10/11 DKO-b			WT			ACAD10 KO-a			ACAD10 KO-b			ACAD11 KO-a			ACAD11 KO-b			ACAD10/11 DKO-a			ACAD10/11 DKO-b				Statistical Tests
	100 µM 4-HDHA			100 µM 4-HDHA			100 µM 4-HDHA			100 µM 4-HDHA			100 µM 4-HDHA			100 µM 4-HDHA			100 µM 4-HDHA			0 µM 4-HDHA			0 µM 4-HDHA			0 µM 4-HDHA			0 µM 4-HDHA			0 µM 4-HDHA			0 µM 4-HDHA			0 µM 4-HDHA				Šídák's multiple comparisons test	Adjusted P Value
Molecule	1A	1B	1C	2A	2B	2C	3A	3B	3C	4A	4B	4C	5A	5B	5C	6A	6B	6C	7A	7B	7C	8A	8B	8C	9A	9B	9C	10A	10B	10C	11A	11B	11C	12A	12B	12C	13A	13B	13C	14A	14B	14C		0 µM 4-HDHA
Mono-HDHA-CoA	5204407	5971324	4807508	5546412	4709074	6809507	3469994	2121972	5772303	13290771	10064326	9219180	5866056	4936340	2571317	2207217	2750959	1594403	5114214	4022551	5457819	25397	0	0	0	0	0	0	0	0	0	0	0	0	0	0	0	0	0	0	24052	0		Wild-type vs. Acad10 KO1	>0.9999
Protein mass (µg)	2159.96	2273.91	2586.83	2550.26	2340.98	2720.42	2232.96	1803.39	1996.01	4750.32	3002.28	3208.63	2151.19	2221.66	2079.13	1617.41	1886.02	1692.89	2197.27	2095.5	1935.02	2463	2275.96	2680.01	2845.63	2494.39	2836.76	2475.65	1879.36	1987.92	5042.91	3176.08	3350.67	2339.74	2370.46	2262.29	1840.69	2065.8	1872.38	2304.04	2299.19	2265.72		Wild-type vs. Acad10 KO2	>0.9999
																																												Wild-type vs. Acad11 KO1	>0.9999
Normalized Raw Peak Intensities																																												Wild-type vs. Acad11 KO2	>0.9999
Molecule	1A	1B	1C	2A	2B	2C	3A	3B	3C	4A	4B	4C	5A	5B	5C	6A	6B	6C	7A	7B	7C	8A	8B	8C	9A	9B	9C	10A	10B	10C	11A	11B	11C	12A	12B	12C	13A	13B	13C	14A	14B	14C		Wild-type vs. Acad10/11 DKO1	>0.9999
Mono-HDHA-CoA	2409.49	2626.02	1858.45	2174.84	2011.58	2503.11	1553.99	1176.66	2891.93	2797.87	3352.23	2873.25	2726.89	2221.91	1236.73	1364.66	1458.61	941.825	2327.53	1919.61	2820.56	10.3114	0	0	0	0	0	0	0	0	0	0	0	0	0	0	0	0	0	0	10.4611	0		Wild-type vs. Acad10/11 DKO2	>0.9999
4-phospho-DHA-CoA	#REF!	#REF!	#REF!	#REF!	#REF!	#REF!	#REF!	#REF!	#REF!	#REF!	#REF!	#REF!	#REF!	#REF!	#REF!	#REF!	#REF!	#REF!	#REF!	#REF!	#REF!	#REF!	#REF!	#REF!	#REF!	#REF!	#REF!	#REF!	#REF!	#REF!	#REF!	#REF!	#REF!	#REF!	#REF!	#REF!	#REF!	#REF!	#REF!	#REF!	#REF!	#REF!
																																												100 µM 4-HDHA	Adjusted P Value
																																												Wild-type vs. Acad10 KO1	>0.9999
	WT			ACAD10 KO-a			ACAD10 KO-b			ACAD11 KO-a			ACAD11 KO-b			ACAD10/11 DKO-a			ACAD10/11 DKO-b			WT			ACAD10 KO-a			ACAD10 KO-b			ACAD11 KO-a			ACAD11 KO-b			ACAD10/11 DKO-a			ACAD10/11 DKO-b				Wild-type vs. Acad10 KO2	0.6916
	100 µM 4-HDHA			100 µM 4-HDHA			100 µM 4-HDHA			100 µM 4-HDHA			100 µM 4-HDHA			100 µM 4-HDHA			100 µM 4-HDHA			0 µM 4-HDHA			0 µM 4-HDHA			0 µM 4-HDHA			0 µM 4-HDHA			0 µM 4-HDHA			0 µM 4-HDHA			0 µM 4-HDHA				Wild-type vs. Acad11 KO1	0.1578
Average Mono-HDHA-CoA	2297.99			2229.84			1874.19			3007.78			2061.84			1255.03			2355.9			3.43714			0			0			0			0			0			3.48703				Wild-type vs. Acad11 KO2	0.9717
SD	395.744			250.338			901.35			300.671			757.866			275.281			451.141			5.9533			0			0			0			0			0			6.03971				Wild-type vs. Acad10/11 DKO1	0.0122
																																												Wild-type vs. Acad10/11 DKO2	>0.9999
