# Supplementary material for: ACAD10 and ACAD11 enable mammalian 4-hydroxy acid lipid catabolism
Source: Nat Struct Mol Biol. 2025 Jun 19;32(9):1622–32. doi: 10.1038/s41594-025-01596-4 (PMC12440821; doi:10.1038/s41594-025-01596-4)
Supplement: Supplementary file 15 — Statistical source data. [file 41594_2025_1596_MOESM15_ESM.xlsx]

## Sheet: Ext Data Fig. 7b
Mouse ID	Genotype	Sex	Target	Ct Mean	Ct SD	Quantity Mean	Quantity SD		Statistical Tests
331	WT	M	Acad11	19.9198	0.0812335	1875.57	112.458		Student's T-test	P-value
340	WT	M	Acad11	20.0301	1.08693	2013.04	1462.2		Male KO vs. WT	2.53117e-05
343	WT	M	Acad11	19.3558	0.0093303	2842.17	19.5851		Female KO vs. WT	1.02429e-07
361	WT	M	Acad11	19.0208	0.160962	3652.69	433.207
367	WT	M	Acad11	18.8178	0.0313262	4229.18	97.8376
332	KO	M	Acad11	24.4973	0.0104592	63.7529	0.492464
342	KO	M	Acad11	23.3591	0.363956	150.444	39.9593
368	KO	M	Acad11	23.403	0.141496	143.444	14.963
369	KO	M	Acad11	23.0988	0.0481459	179.149	6.36887
370	KO	M	Acad11	23.0197	0.0358619	189.9	5.02909
336	WT	F	Acad11	19.3465	0.0924574	2864.92	195.478
353	WT	F	Acad11	18.9019	0.0697251	3976.61	204.688
359	WT	F	Acad11	18.8773	0.0635237	4049.02	189.892
333	KO	F	Acad11	22.7636	0.0504886	229.48	8.55498
335	KO	F	Acad11	23.2943	0.114216	155.292	13.084
356	KO	F	Acad11	23.3089	0.124473	153.674	14.1074
357	KO	F	Acad11	22.989	0.0226528	194.231	3.24938
358	KO	F	Acad11	23.2625	0.0319628	158.718	3.74637
360	KO	F	Acad11	22.9067	0.125239	206.829	19.1035
331	WT	M	Rps3	19.0445	0.10884	985.19	79.0603
340	WT	M	Rps3	18.8324	0.0870774	1151.5	73.9584
343	WT	M	Rps3	18.9301	0.0567654	1070.76	44.8502
361	WT	M	Rps3	18.8328	0.186885	1155.46	158.881
367	WT	M	Rps3	18.4474	0.0183221	1528.4	20.6688
332	KO	M	Rps3	19.3227	0.156887	803.708	92.8612
342	KO	M	Rps3	19.0434	0.119994	986.346	87.2444
368	KO	M	Rps3	19.1262	0.328875	939.746	225.903
369	KO	M	Rps3	18.5594	0.0755676	1408.2	78.504
370	KO	M	Rps3	18.6156	0.138008	1353.45	137.63
336	WT	F	Rps3	18.9653	0.0436453	1043.06	33.5961
353	WT	F	Rps3	18.2298	0.258667	1811.04	343.683
359	WT	F	Rps3	18.4139	0.154636	1571.74	179.006
333	KO	F	Rps3	18.5379	0.0491048	1430.09	51.8215
335	KO	F	Rps3	19.0574	0.0566332	974.696	40.7315
356	KO	F	Rps3	18.8287	0.153846	1157.16	131.119
357	KO	F	Rps3	18.4422	0.31122	1554.54	353.989
358	KO	F	Rps3	18.6855	0.0912449	1283.47	86.3742
360	KO	F	Rps3	18.8689	0.52785	1162.49	441.796
*15-18 weeks old at time of harvest

## Sheet: Ext Data Fig. 7d-g
Raw file names	Mouse Line	Mouse ID	Genotype	Sex	4OH-C06:1	3OH-C05	4OH-C06	tetranor_PGFM	tetranor_PGEM	tetranor_PGDM	4OH-C07	4OH-di-2,6-C12:2	C05	4OH-C09:1	4OH-C08	4,5-OH-C10	5OH-C09	3OH-C08	4OH-C10:1	4OH-C16:4	4OH-C09	5OH-C10	TXB2	PGF2B	4OH-C10	11B-PGF2a	11B-PGE2	PGD2	13,14-dihydro PGF2a	3OH-C10	4OH-C11	5OH-C12	4OH-C12	17,18-DiHETE	15-deoxy-delta-12,14-PGD2	C09	9,10-DiHODE	9,15-DiHEDA	3OH-C12	12,13-DiHOME	9,10-DiHOME	19,20-DiHDPA	14,15-DiHETrE	12-HHTrE	9-HOTE	C10	EKODE	13-HOTrE	4OH-C16
037_dMRM_neg_04112023_0015.d	ACAD11	331	WT	M	39.8575	179.365	33.8841	0.0319	0.3954	0.7984	23.1685	NA	10.2375	0.4759	3.6706	0.1556	1.6339	61.3658	2.1814	0.7602	20.34	1.0813	2.5589	0.3089	1.2793	0.311	0.2102	0.2951	0.2615	0.4746	1.2216	0.486	3.5992	0.21	0.1353	4.6844	0.0632	0.3708	95.2728	5.3081	2.7434	0.3646	0.4834	1.2235	0.6971	2.6846	6.8367	0.2489	2.3212
043_redo_dMRM_neg_04132023_0163.d	ACAD11	340	WT	M	4.611	14.9036	4.6187	0.4286	0.9438	0.9492	3.8105	1.5749	2.5396	0.8056	4.7562	0.2412	2.2424	36.7938	1.2363	1.0685	28.8292	0.8269	1.9219	0.2069	1.2101	0.1828	0.2342	0.3958	0.2095	0.1494	1.1178	0.2015	2.0744	0.1354	0.0448	1.7496	0.0871	0.325	28.5024	4.1668	2.3316	0.3111	0.3372	1.0859	0.1024	0.7273	4.4406	0.3303	1.501
045_dMRM_neg_04112023_0104.d	ACAD11	343	WT	M	3.9994	18.3375	3.4687	0.5306	0.5105	0.9133	3.1936	1.594	2.9534	1.1364	3.8272	0.363	2.2782	25.5749	0.9104	0.5834	21.7009	0.8235	1.8008	0.1545	0.8942	0.1604	NA	NA	0.1799	0.1554	1.1907	0.3099	1.3841	0.0683	0.0591	1.7571	0.0875	0.2348	31.7012	1.9447	1.4623	0.1686	0.1479	1.2413	0.0949	0.5093	3.4269	0.3337	1.0083
052_dMRM_neg_04112023_0098.d	ACAD11	361	WT	M	4.6321	13.9331	3.9346	0.3706	0.2473	1.0585	2.2156	1.1341	2.8749	0.7282	4.1955	0.1741	2.3376	102.201	1.7878	1.6691	28.9325	1.2203	0.7374	0.173	1.404	0.1342	NA	NA	0.2235	0.6893	1.1692	0.4375	4.9078	0.2047	NA	1.6916	0.0788	0.2879	132.32	3.2988	2.1108	0.341	0.4302	0.4086	0.1015	0.9447	19.8402	0.32	1.2688
053_redo_dMRM_neg_04132023_0172.d	ACAD11	367	WT	M	5.4683	24.8713	4.4938	0.6545	0.4053	0.6974	2.6929	2.1824	4.0743	1.0966	3.735	0.4046	2.3048	25.8979	1.4589	0.4307	21.8776	0.6234	2.4498	0.1774	1.0729	0.1801	0.2936	0.3568	0.2134	0.1626	1.0359	0.206	1.364	0.0596	0.1595	2.2315	0.0939	0.2574	26.073	1.4538	1.2305	0.1037	0.0982	1.4195	0.1127	0.7692	4.2618	0.2898	1.1507
038_dMRM_neg_04112023_0021.d	ACAD11	332	KO	M	26.1092	63.2453	27.7021	0.1942	0.3	0.9359	18.0685	NA	11.2476	0.7007	4.3492	0.3696	1.792	54.1069	0.722	1.377	22.135	1.0701	1.0202	0.1848	2.1222	0.174	NA	0.1947	0.312	0.5003	1.2095	0.4697	10.9932	0.1668	0.0417	3.8999	0.0625	0.3775	68.292	4.4755	2.2581	0.2612	0.3611	0.4583	0.4752	2.3575	5.6823	0.3266	1.3354
044_redo_dMRM_neg_04082023_0143.d	ACAD11	342	KO	M	4.8755	19.924	5.8266	0.341	0.8624	1.3692	3.9441	1.6228	3.2652	0.9298	5.2043	0.546	2.2799	50.153	1.0353	0.5314	25.6062	0.9264	6.4311	0.1734	2.0576	0.1784	0.3114	0.4259	0.192	0.2174	1.2833	0.3125	4.8704	0.0673	0.0188	2.2316	0.0838	0.2884	52.4173	2.4586	1.5028	0.1793	0.1496	4.2933	0.116	0.7658	3.9971	0.2524	0.879
054_dMRM_neg_04112023_0058.d	ACAD11	368	KO	M	8.5682	21.6349	4.6086	0.332	0.2882	1.1794	4.6331	1.195	6.3625	0.9378	4.3402	0.3824	1.9177	24.5898	2.8153	1.5498	21.6731	1.9627	4.9926	0.1421	1.885	0.1445	NA	0.1716	0.2223	0.5426	1.3528	1.588	9.1028	0.3292	0.105	2.9812	0.0571	0.2956	133.742	3.4915	1.9063	0.6017	0.5481	3.1336	0.4041	1.7086	13.2856	0.5884	4.3025
055_dMRM_neg_04112023_0080.d	ACAD11	369	KO	M	10.6843	19.3573	5.3253	0.2957	0.2822	0.4907	5.1418	0.9166	5.5215	0.6534	5.5166	0.6118	2.1974	80.5424	2.9058	1.0655	24.9874	1.3355	5.1015	0.2257	3.3792	0.2294	NA	NA	0.2209	0.4962	1.5394	0.7997	18.0064	0.2076	0.4204	1.9222	0.057	0.2687	107.854	3.2391	1.8969	0.4801	0.3499	2.7211	0.1696	1.0359	13.8223	0.2446	2.7265
056_dMRM_neg_04112023_0082.d	ACAD11	370	KO	M	5.1308	14.966	4.3931	0.3346	0.2467	1.1325	3.7806	1.4616	3.6701	0.9922	4.6805	0.3564	2.1677	46.3755	1.1446	1.2856	27.5014	1.0427	5.3347	0.1925	2.43	0.201	0.1534	NA	0.1994	0.391	1.3509	0.4917	10.5555	0.1049	0.315	1.7919	0.0686	0.2492	50.2645	2.2075	1.4983	0.2054	0.1879	3.134	0.1668	0.7513	7.1728	0.3018	1.4991
041_dMRM_neg_04112023_0045.d	ACAD11	336	WT	F	20.5227	58.6757	17.0847	0.2425	0.2911	1.3769	11.2372	0.7701	22.4655	0.8455	4.3017	0.228	1.9836	116.243	2.1111	1.2209	22.9409	1.5777	1.2478	0.2812	1.2139	0.2968	0.2327	NA	0.6132	0.6894	1.3665	0.9538	3.5735	0.4435	0.7203	4.1179	0.0718	0.3376	84.0449	1.88	1.4668	0.4409	0.6307	0.5905	0.3467	2.2127	24.2439	0.3995	3.3555
046_dMRM_neg_04112023_0084.d	ACAD11	353	WT	F	4.9318	18.5859	5.282	0.2688	0.3687	1.2854	4.6091	1.2485	5.6864	0.4283	4.4823	0.3375	2.3492	51.3962	1.9591	1.1345	27.6056	0.8308	3.5772	0.1496	1.0568	0.1435	NA	0.2057	0.2494	0.1492	1.3112	0.3618	1.8709	0.2475	0.5533	1.8515	0.0911	0.2122	39.6687	2.0873	1.7204	0.394	0.4056	2.3128	0.0975	0.6469	6.7909	0.4522	1.484
050_redo_dMRM_neg_04132023_0108.d	ACAD11	359	WT	F	5.7658	19.5756	5.3248	0.4385	0.8469	1.4849	4.7094	1.4023	4.7583	1.0005	4.7038	0.3659	2.3451	66.4861	0.4514	1.3635	27.3052	0.8443	1.1956	0.1504	1.065	0.174	0.2235	0.4343	0.3088	0.2161	1.149	0.3332	2.3045	0.0933	0.249	2.0505	0.0906	0.2454	39.9041	1.8251	1.4896	0.1761	0.1357	0.71	0.0843	0.8295	6.7274	0.2587	1.2477
039_dMRM_neg_04112023_0092.d	ACAD11	333	KO	F	5.228	14.8125	4.6497	0.3935	0.3052	1.4411	3.6694	1.2695	3.6567	0.9128	4.8565	0.2592	2.3024	63.2166	2.0647	1.2778	25.4285	1.0597	1.6575	0.2024	1.675	0.2024	NA	0.2351	0.2118	0.2513	1.21	0.398	9.8164	0.1917	0.2555	2.2023	0.0446	0.2769	57.5221	1.676	1.3236	0.2941	0.3617	0.9273	0.1236	0.9327	9.6445	0.3221	1.2096
040_redo_dMRM_neg_04132023_0157.d	ACAD11	335	KO	F	6.6807	35.2662	7.85	0.5633	NA	1.911	4.9732	2.1142	6.4386	1.0197	4.0768	0.2781	2.3858	36.3748	0.6962	1.4482	25.1194	0.9246	4.1786	0.2017	1.5726	NA	0.309	0.4941	0.182	0.2694	1.1966	0.3235	6.1281	0.0891	0.0888	2.7552	0.1529	0.2917	31.5316	2.2155	2.0324	0.1617	0.1542	2.3533	0.1463	1.1644	7.6453	0.2367	1.6608
042_dMRM_neg_04112023_0078.d	ACAD11	339	KO	F	13.8458	18.4572	9.163	0.3	0.2352	1.4707	6.085	0.9237	6.3234	1.1726	5.9824	NA	2.4249	NA	2.3791	1.2213	23.4534	NA	2.5453	0.2897	NA	0.2812	0.2945	NA	0.1731	NA	1.5221	NA	NA	0.4189	0.4925	2.6203	0.054	NA	172.488	2.9359	1.8818	0.7455	0.4456	1.4585	0.2606	1.1509	NA	0.6397	NA
047_dMRM_neg_04112023_0094.d	ACAD11	356	KO	F	7.2602	17.2111	4.3838	0.5541	0.2732	1.4589	4.3253	1.7277	4.2639	1.1897	5.1913	0.3168	2.3208	114.084	1.7504	0.9507	25.2514	1.6551	3.9577	0.2312	1.9529	0.2308	0.2092	0.3043	0.15	0.6456	1.2868	1.1231	8.7115	0.3792	0.3855	1.7382	0.1092	0.2783	126.186	2.9221	2.1042	0.585	0.5801	2.0647	0.1516	1.1892	16.157	0.506	2.9395
048_dMRM_neg_04112023_0041.d	ACAD11	357	KO	F	13.2278	46.4413	15.475	0.3299	0.3941	1.2093	11.7782	NA	1.6035	0.8696	4.2066	0.236	1.8704	96.6823	1.469	1.1578	22.3088	0.966	2.6689	0.1459	2.0916	0.1678	0.1338	0.157	0.4306	0.6696	1.2831	0.668	8.6735	0.2008	0.3625	3.334	0.0551	0.2577	94.2747	1.6243	1.288	0.2728	0.2135	1.5026	0.3581	1.309	11.4422	0.3851	1.7539
049_dMRM_neg_04112023_0029.d	ACAD11	358	KO	F	36.8325	130.189	20.7032	0.2344	0.3434	1.4136	16.2864	NA	9.1978	0.6343	4.3581	0.2417	1.7719	66.4879	3.426	1.0472	20.115	0.6507	1.649	0.3697	1.4171	0.3549	0.2394	0.3209	0.3056	0.3225	1.4949	0.3064	5.6206	0.1224	0.2761	4.3663	0.088	0.2716	57.8454	2.0396	1.4894	0.2411	0.2035	0.699	0.3488	1.3157	3.1306	0.1908	2.6493
051_dMRM_neg_04112023_0017.d	ACAD11	360	KO	F	41.4127	141.385	30.8784	0.226	0.5034	0.8889	24.2044	NA	11.2382	0.58	3.8601	0.1547	1.7308	50.122	2.2806	1.0171	20.4223	0.6686	3.3289	0.2411	1.4717	0.253	0.1749	NA	0.4277	0.2884	1.1232	0.3742	6.3114	0.1804	0.1895	5.3235	0.0507	0.2931	49.4631	2.0538	1.4532	0.2652	0.2927	2.0824	0.3163	NA	5.4576	0.4126	0.9421
				Statistical Tests
				Male P-Value	0.938612	0.521954	0.947489	0.36567	0.547514	0.418505	0.984604	0.269689	0.488395	0.968294	0.0355818	0.0336048	0.598453	0.964299	0.696295	0.382731	0.984119	0.138208	0.0255693	0.523847	0.00264187	0.813109	0.852171	0.379681	0.653308	0.430856	0.0137815	0.124307	0.00695686	0.497692	0.418182	0.842636	0.0552725	0.983439	0.488649	0.943052	0.61638	0.395473	0.852933	0.0337033	0.756641	0.70602	0.786023	0.574178	0.32173
				Female P-Value	0.457867	0.471165	0.534982	0.563608	0.250161	0.931241	0.506005	0.336725	0.254747	0.409806	0.745952	0.183308	0.591877	0.759409	0.424621	0.490955	0.12466	0.732366	0.301543	0.382602	0.00945106	0.409291	0.9804	0.88001	0.251418	0.737433	0.792519	0.9422	0.00261512	0.72287	0.0985359	0.567769	0.832886	0.625823	0.369776	0.413331	0.666739	0.834448	0.594818	0.46742	0.42006	0.879107	0.460601	0.886312	0.798974
[truncated: 22 more columns]

## Sheet: Ext Data Fig. 7h, 7i
These data are from "Fig. 5b, 5c" tab in Source Data Fig. 5 file
Mouse Line	Mouse ID	Genotype	Sex	3OH-C10	4OH-C10	5OH-C10	3OH-C12	4OH-C12	5OH-C12
ACAD11	655	WT	M	1.0295	1.126	0.6685	174.128	17.7747	1.8302
ACAD11	659	WT	M	0.3322	0.1441	0.4279	132.93	6.3948	0.8735
ACAD11	660	WT	M	0.3556	0.3734	0.7835	140.152	16.8384	1.405
ACAD11	661	WT	M	0.9882	0.8323	1.6386	299.714	14.3001	2.6444
ACAD11	673	WT	M	0.2195	0.5766	1.3526	163.008	12.6149	1.8884
ACAD11	682	WT	M	1.122	0.6514	1.4079	262.813	10.4318	2.0373
ACAD11	647	KO	M	0.9995	4.3609	1.2547	218.398	65.487	1.3746
ACAD11	662	KO	M	0.3651	3.1166	1.2957	177.655	62.2208	1.3411
ACAD11	674	KO	M	0.2488	3.3079	0.9247	92.2979	57.8895	0.8449
ACAD11	681	KO	M	0.4906	3.6814	1.0394	150.286	51.6157	1.1567
ACAD11	654	KO	M	1.3157	7.401	0.945	300.076	NA	2.2393
ACAD11	650	WT	F	0.2854	0.3942	1.2681	87.1378	8.1398	1.2781
ACAD11	658	WT	F	3.0359	NA	NA	478.845	NA	NA
ACAD11	666	WT	F	1.4148	3.4526	1.0581	280.311	59.2741	2.4972
ACAD11	672	WT	F	0.2022	0.3653	1.6862	73.0125	14.4501	2.1682
ACAD11	676	WT	F	1.2128	2.2102	1.4525	318.865	43.5785	3.0505
ACAD11	677	WT	F	0.0873	0.0484	0.7677	15.3047	2.0211	0.3138
ACAD11	678	WT	F	0.3414	0.5867	1.4544	139.153	11.2138	1.303
ACAD11	679	WT	F	1.2045	1.4987	0.7509	231.672	66.1671	2.1791
ACAD11	683	WT	F	0.3392	0.7898	1.6945	108.469	9.3142	1.3058
ACAD11	664	WT	F	3.2566	2.5605	1.7444	437.375	73.1113	4.9906
ACAD11	656	KO	F	0.4581	3.8587	1.5502	171.114	74.6936	1.35
ACAD11	663	KO	F	0.8457	2.7737	1.168	136.429	53.6251	1.4368
ACAD11	665	KO	F	NA	NA	1.662	NA	NA	NA
ACAD11	668	KO	F	0.199	2.2094	1.1387	52.3047	52.8582	0.9195
ACAD11	669	KO	F	0.2821	1.8482	0.793	117.586	51.3595	1.5868
ACAD11	680	KO	F	0.6149	4.3917	2.237	165.913	65.6709	2.1068
ACAD11	685	KO	F	0.2881	3.4384	2.2023	151.031	58.9665	2.0432
			Statistical Tests
			Male P-Value	0.971984	0.000586307	0.847413	0.86544	5.2252e-07	0.284912
			Female P-Value	0.178484	0.00981137	0.368655	0.228905	0.0402338	0.36019
