# Supplementary material for: ACAD10 and ACAD11 enable mammalian 4-hydroxy acid lipid catabolism
Source: Nat Struct Mol Biol. 2025 Jun 19;32(9):1622–32. doi: 10.1038/s41594-025-01596-4 (PMC12440821; doi:10.1038/s41594-025-01596-4)
Supplement: Supplementary file 16 — Statistical source data. [file 41594_2025_1596_MOESM16_ESM.xlsx]

## Sheet: Ext Data Fig. 8a-d
Mouse ID	Genotype	Sex	Diet	Body weight (g)	Liver (% body weight)	Kidneys (% body weight)	Heart (% body weight)
331	WT	M	Standard Chow	26.8	4.70422	1.18616	0.663246
340	WT	M	Standard Chow	27.2	4.04647	1.21449	0.574485
343	WT	M	Standard Chow	26.5	4.20536	1.25585	0.545509
361	WT	M	Standard Chow	27.4	4.21799	1.1946	0.547336
367	WT	M	Standard Chow	25.4	3.86756	1.28815	0.505079
332	KO	M	Standard Chow	24.7	4.69397	1.23316	0.640405
342	KO	M	Standard Chow	29.5	4.46129	1.26105	0.59061
368	KO	M	Standard Chow	28	2.93789	1.32086	0.682036
369	KO	M	Standard Chow	27.5	2.87818	1.32996	0.681782
370	KO	M	Standard Chow	25.7	3.84805	1.22747	0.524669
336	WT	F	Standard Chow	21.6	4.58093	1.13361	0.551991
353	WT	F	Standard Chow	20.9	3.43469	1.11526	0.478947
359	WT	F	Standard Chow	20.6	3.59893	1.07942	0.450631
333	KO	F	Standard Chow	20.6	4.30796	1.15218	0.552524
335	KO	F	Standard Chow	19.9	4.56377	1.14186	0.538291
356	KO	F	Standard Chow	21.6	4.46792	0.993519	1.01148
357	KO	F	Standard Chow	22.5	3.60089	1.04653	0.467244
358	KO	F	Standard Chow	23.7	3.94177	1.04814	0.435274
360	KO	F	Standard Chow	21.5	4.0787	1.11107	0.510837
*15-18 weeks old at time of harvest
			Statistical Tests
			Student's T-Test
			Male P-Value	0.66008	0.299751	0.145821	0.193345
			Female P-Value	0.493087	0.394082	0.506019	0.497891

## Sheet: Ext Data Fig. 8e
Mouse ID	Genotype	Sex	Diet	Body mass (g)	Fat mass (g)	Lean mass (g)	Fluid mass (g)	% Fat Mass	% Lean mass	% Fluid mass
424	WT	M	Standard Chow	42.48	14.049	23.439	3.808	33.072	55.1766	8.96422
440	WT	M	Standard Chow	30.95	2.777	23.327	1.562	8.97254	75.37	5.04685
456	WT	M	Standard Chow	39.39	11.5	22.973	3.064	29.1952	58.3219	7.77862
458	WT	M	Standard Chow	33.76	6.307	22.827	2.312	18.6819	67.6155	6.84834
475	WT	M	Standard Chow	38.75	15.081	19.492	3.509	38.9187	50.3019	9.05548
420	KO	M	Standard Chow	40.2	11.792	23.373	3.096	29.3333	58.1418	7.70149
421	KO	M	Standard Chow	37.54	8.007	24.411	2.661	21.3292	65.0266	7.08844
459	KO	M	Standard Chow	45.84	15.586	24.754	4.13	34.0009	54.0009	9.0096
469	KO	M	Standard Chow	36.87	8.075	23.525	2.913	21.9013	63.8053	7.90073
470	KO	M	Standard Chow	32.39	3.383	23.694	2.066	10.4446	73.1522	6.37851
476	KO	M	Standard Chow	32.27	6.259	21.283	2.305	19.3957	65.9529	7.14286
491	KO	M	Standard Chow	31.63	5.967	21.222	2.025	18.865	67.0945	6.40215
500	KO	M	Standard Chow	34.18	10.268	20.077	2.303	30.041	58.739	6.73786
437	WT	F	Standard Chow	22.24	2.46	15.846	1.417	11.0612	71.25	6.3714
443	WT	F	Standard Chow	24.04	2.975	17.119	1.577	12.3752	71.2105	6.5599
461	WT	F	Standard Chow	25.23	3.229	17.657	1.842	12.7983	69.9841	7.30083
464	WT	F	Standard Chow	36.83	12.821	20.035	3.237	34.8113	54.3986	8.78903
465	WT	F	Standard Chow	26.6	6.496	16.441	1.987	24.4211	61.8083	7.46992
480	WT	F	Standard Chow	28.11	8.094	16.55	2.237	28.794	58.8758	7.95802
486	WT	F	Standard Chow	28.62	6.998	17.932	2.136	24.4514	62.6555	7.46331
498	WT	F	Standard Chow	21.68	1.833	15.814	1.37	8.4548	72.9428	6.31919
442	KO	F	Standard Chow	22.99	3.196	15.755	1.562	13.9017	68.5298	6.79426
460	KO	F	Standard Chow	25.1	3.915	17.066	1.507	15.5976	67.992	6.00398
471	KO	F	Standard Chow	36.34	12.928	19.314	3.394	35.5751	53.148	9.33957
472	KO	F	Standard Chow	36.6	15.15	17.569	3.431	41.3934	48.0027	9.37432
487	KO	F	Standard Chow	25.99	3.965	17.989	1.799	15.2559	69.2151	6.92189
488	KO	F	Standard Chow	24.64	3.608	16.81	1.482	14.6429	68.2224	6.01461
494	KO	F	Standard Chow	29.07	5.629	19.125	2.048	19.3636	65.7895	7.04506
*Data collected from NMR body scanning							Statistical Tests
*8 months old at the time of measurement.							Student's T-Test
							Male P-Value	0.63663	0.678364	0.734338
							Female P-Value	0.639899	0.559137	0.899008

## Sheet: Ext Data Fig. 8f
			Week 0	Week 1	Week 2	Week 3	Week 4	Week 5	Week 6	Week 7	Week 8	Week 9	Week 10	Week 11	Week 12			10 wk difference	12 wk difference
Mouse ID	Genotype	Sex	Body mass (g)	Body mass (g)	Body mass (g)	Body mass (g)	Body mass (g)	Body mass (g)	Body mass (g)	Body mass (g)	Body mass (g)	Body mass (g)	Body mass (g)	Body mass (g)	Body mass (g)			Change in BW	Change in BW
646	WT	M	32.1	33.5	34.9	37	39.6	40.6	42	43.6	44.8	45.4	45.3	dead	dead			13.2	dead
655	WT	M	33.3	35.6	38.2	41	41.6	41.8	43.4	43.2	43.8	44.9	44.4	44.8	43.1			11.1	9.8
659	WT	M	33.5	34.7	37.3	38.8	38.4	40.9	42.3	43.6	44.3	46	47	46.1	46.2			13.5	12.7
660	WT	M	33.6	33.6	35.7	37.7	38.7	39.4	41.1	41.6	42.4	43.4	44.1	44.2	43.3			10.5	9.7
661	WT	M	31.8	36.5	38.4	39.9	42.2	43.4	43.7	44.8	45.4	46.5	46.7	46.5	46.5			14.9	14.7
673	WT	M	29.3	29.3	31.3	32.3	32.9	34.2	34.2	35.5	36.3	37.4	37.8	36.5	37.2			8.5	7.9
682	WT	M	26.1	29.2	31.3	32.6	33.7	35	36.1	37.6	37.1	40.2	40.8	41.2	41.2			14.7	15.1
647	KO	M	31.5	33.7	36.2	39.4	40.4	42.2	43	43.9	45.5	46.6	47.2	46.4	46.4			15.7	14.9
654	KO	M	33.4	33.5	34.9	36.1	37.8	37.6	37.8	38.3	39.2	38.6	37.7	36.8	34.4			4.3	1
662	KO	M	33.4	34.9	34.8	36.8	38.6	40.4	41.7	43.1	43.5	45.1	44	42	42.3			10.6	8.9
674	KO	M	33.9	33.1	38.3	40.7	41.8	42.3	44.7	45.6	46.3	46	46.9	44.6	44.6			13	10.7
681	KO	M	28.4	31.4	34.4	35.1	36	37.2	38.5	40.4	40.1	41.1	42.2	43.1	41.8			13.8	13.4
		Statistical Tests															Statistical Tests
		Šídák's multiple comparisons test															Student's T-test
		Adjusted P Value	>0.9999	>0.9999	>0.9999	>0.9999	>0.9999	>0.9999	>0.9999	>0.9999	>0.9999	>0.9999	>0.9999	>0.9999	>0.9999		P-Value	0.66866	0.484688

## Sheet: Ext Data Fig. 8g-k
Mouse ID	Genotype	Sex	Body mass (g)	iWAT (mg)	iWAT %	eWAT (mg)	eWAT %	Liver (mg)	Liver %	Kidney (mg)	Kidney %	Heart (mg)	Heart %
655	WT	M	43.1	857	1.9884	2191	5.08353	3543	8.22042	483	1.12065	212	0.491879
659	WT	M	46.2	1104	2.38961	2139	4.62987	4177	9.04113	488	1.05628	174	0.376623
660	WT	M	43.3	893	2.06236	2348	5.42263	3505	8.09469	415	0.95843	163	0.376443
661	WT	M	46.5	1238	2.66237	2613	5.61935	3977	8.55269	359	0.772043	155	0.333333
673	WT	M	37.2	958	2.57527	1671	4.49194	2074	5.57527	359	0.965054	146	0.392473
682	WT	M	41.2	1303	3.16262	2415	5.86165	3144	7.63107	308	0.747573	113	0.274272
647	KO	M	46.4	1291	2.78233	2291	4.9375	4088	8.81034	420	0.905172	160	0.344828
654	KO	M	34.4	347	1.00872	853	2.47965	1656	4.81395	535	1.55523	201	0.584302
662	KO	M	42.3	1027	2.4279	2169	5.12766	2610	6.17021	395	0.933806	171	0.404255
674	KO	M	44.6	1093	2.45067	2179	4.88565	3560	7.98206	396	0.887892	160	0.358744
681	KO	M	41.8	1223	2.92584	2138	5.11483	3113	7.44737	378	0.904306	140	0.334928
				Statistical Tests
				Student's T-test	iWAT %	eWAT %	Liver %	Kidney %	Heart %
				P-Value	0.681917	0.227918	0.360199	0.475785	0.569288

## Sheet: Ext Data Fig. 8l-q
Mouse ID	Genotype	Sex	Albumin (g/dL)	ALT (IU/L)	AST (IU/L)	AST/ALT	BUN (mg/dL)	CK (IU/L)
655	WT	M	3.1	532	745	1.40038	19	260
659	WT	M	3.4	284	519	1.82746	17	480
660	WT	M	3.3	153	626	4.0915	19	2190
661	WT	M	3.6	222	431	1.94144	20	438
673	WT	M	3.5	95	497	5.23158	19	690
682	WT	M	3.5	246	557	2.26423	20	809
647	KO	M	3.5	181	372	2.05525	18	405
654	KO	M	3.1	237	530	2.23629	21	559
662	KO	M	3.2	106	431	4.06604	19	571
674	KO	M	3.5	205	426	2.07805	18	524
681	KO	M	3.4	220	511	2.32273	19	544
650	WT	F	3.1	95	765	8.05263	20	2050
658	WT	F	3.3	121	610	5.04132	13	654
664	WT	F	3.3	143	433	3.02797	18	198
666	WT	F	3.1	205	523	2.55122	14	206
672	WT	F	3.2	83	480	5.78313	15	430
676	WT	F	3.2	100	476	4.76	13	460
677	WT	F	3.2	50	358	7.16	16	390
678	WT	F	4.2	126	730	5.79365	18	10738
679	WT	F	3.3	195	579	2.96923	13	410
683	WT	F	3.6	105	458	4.3619	22	522
656	KO	F	3.3	77	540	7.01299	14	379
663	KO	F	3.5	121	441	3.64463	20	439
665	KO	F	3.3	103	423	4.1068	23	335
668	KO	F	3.2	66	558	8.45455	18	506
669	KO	F	4.4	100	464	4.64	16	6552
680	KO	F	3.5	105	466	4.4381	18	550
685	KO	F	4	66	462	7	22	7128
*Mouse 664 excluded from physiology analysis due to having only one kidney
		Statistical Tests
		Student's T-test
		Male P-Value	0.595634	0.382794	0.0862389	0.760313	1	0.385084
		Female P-Value	0.235357	0.181103	0.183665	0.629785	0.121482	0.764099

## Sheet: Ext Data Fig. 8r-t
Sample	Day of Differentiation	Target	Quantity Mean		Statistical Tests	Acad11	Pparg	Cd36
WT1	0	Pparg	47.5623		Šídák's multiple comparisons test	Adjusted P Value	Adjusted P Value	Adjusted P Value
WT2	0	Pparg	30.7503		Day 0:WT vs. Day 0:KO	0.0023	>0.9999	0.9982
WT3	0	Pparg	41.5889		Day 0:WT vs. Day 6:WT	0.0483	0.0189	0.0016
ACAD11 KO1	0	Pparg	105.749		Day 0:WT vs. Day 6:KO	0.0024	0.0321	0.0164
ACAD11 KO2	0	Pparg	75.6929		Day 0:KO vs. Day 6:WT	<0.0001	0.0194	0.0009
ACAD11 KO3	0	Pparg	26.3417		Day 0:KO vs. Day 6:KO	>0.9999	0.0329	0.0088
WT1	6	Pparg	1742.7		Day 6:WT vs. Day 6:KO	<0.0001	0.9994	0.4299
WT2	6	Pparg	1496.49
WT3	6	Pparg	1589.1
ACAD11 KO1	6	Pparg	640.004
ACAD11 KO2	6	Pparg	836.149
ACAD11 KO3	6	Pparg	1711.29
WT1	0	Acad11	2421.86
WT2	0	Acad11	1705.29
WT3	0	Acad11	2438.81
ACAD11 KO1	0	Acad11	2.56454
ACAD11 KO2	0	Acad11	1.17083
ACAD11 KO3	0	Acad11	2.70934
WT1	6	Acad11	3304.63
WT2	6	Acad11	2494.18
WT3	6	Acad11	2916.51
ACAD11 KO1	6	Acad11	3.32767
ACAD11 KO2	6	Acad11	5.9439
ACAD11 KO3	6	Acad11	6.2342
WT1	0	Cd36	272.52
WT2	0	Cd36	244.145
WT3	0	Cd36	420.523
ACAD11 KO1	0	Cd36	246.279
ACAD11 KO2	0	Cd36	218.896
ACAD11 KO3	0	Cd36	360.499
WT1	6	Cd36	1708.99
WT2	6	Cd36	1618.94
WT3	6	Cd36	1661.58
ACAD11 KO1	6	Cd36	1127.5
ACAD11 KO2	6	Cd36	1057.18
ACAD11 KO3	6	Cd36	545.642
WT1	0	Rps3	1025.14
WT2	0	Rps3	694.663
WT3	0	Rps3	975.814
ACAD11 KO1	0	Rps3	1423.32
ACAD11 KO2	0	Rps3	1150.97
ACAD11 KO3	0	Rps3	1415.75
WT1	6	Rps3	669.657
WT2	6	Rps3	646.261
WT3	6	Rps3	1007.67
ACAD11 KO1	6	Rps3	601.324
ACAD11 KO2	6	Rps3	519.986
ACAD11 KO3	6	Rps3	528.255
